# Supplementary material for: Place-based estimates of cigarette butt litter raise environmental justice concerns in the United States
Source: PLoS One. 2024 Aug 15;19(8):e0308930. doi: 10.1371/journal.pone.0308930 (PMC11326580; doi:10.1371/journal.pone.0308930)
Supplement: S1 Data — (XLSX) [file pone.0308930.s001.xlsx]

## Sheet: Data information
Column Name	Description
GEOID	10 digit census tract identification number
state	State name
stateAbbr	Two letter state abbreviation
area	Census tract area in square meters
totalPop2020	Population of census tract in 2020 census. From PLACES dataset.
totalPop2020Err	Error for population of census tract from 2020 census. From PLACES dataset.
smokePrev	Percent of adults who are current smokers in census tract from PLACES dataset
smokePrevErr	Error for census tract smoking prevalence estimate from PLACES dataset
CPD	State level cigarettes consumed per person per day from TUS-CPS
pLitter	Proportion of cigarettes that are littered after use from Schmidt et al. 2013
totalInd	Calculated total individuals who smoke per census tract
totalCigs	Calculated total cigarettes consumed per census tract per year
totalLitter	Calculated total cigarette butts littered per census tract per year
cigButtDens	Total cigarette butts per square meter of census tract
cigButtDensErr	Error for calculated cigarette butt density
EJI_SER	Social environmental risk percentile rank (from 0 to 1.0) from HHS Environmental Justice Index
EJIquintile	Quintile of SER rank among all census tracts (0 - 0.2, 0.2 - 0.4, 0.4 - 0.6, 0.6 - 0.8, 0.8 - 1.0)
RUCA1	Primary Rural - Urban Commuting Area code from USDA
UrbanCode	Text equivalent of RUCA1 codes
totalLitter85	Littering estimate scenario: Total cigarette butts per census tract calculated assuming 85% littering rate
cigButtDens85	Littering estimate scenario: Total cigarette butts per square meter of census tract calculated assuming 85% littering rate
totalLitter35	Littering estimate scenario: Total cigarette butts per census tract calculated assuming 35% littering rate
cigButtDens35	Littering estimate scenario: Total cigarette butts per square meter of census tract calculated assuming 35% littering rate
totalLitter10	Littering estimate scenario: Total cigarette butts per census tract calculated assuming 10% littering rate
cigButtDens10	Littering estimate scenario: Total cigarette butts per square meter of census tract calculated assuming 10% littering rate

## Sheet: Supplementary data
GEOID	state	stateAbbr	area	totalPop2020	totalPop2020Err	smokePrev	smokePrevErr	CPD	pLitter	totalInd	totalCigs	totalLitter	cigButtDens	cigButtDensErr	EJI_SER	EJIquintile	RUCA1	UrbanCode	totalLitter85	cigButtDens85	totalLitter35	cigButtDens35	totalLitter10	cigButtDens10
1001020100	Alabama	AL	9846248	1993	225	0.193	0.032	13.3047	0.65	384.649	1867938	1214160	0.123312	0.024735	0.42	0.6	1	Metropolitan	1.58775e+06	0.161254	653778	0.0663987	186794	0.0189711
1001020200	Alabama	AL	3331349	1959	202	0.219	0.026	13.3047	0.65	429.021	2083418	1354222	0.406509	0.0639231	0.56	0.6	1	Metropolitan	1.77091e+06	0.531588	729196	0.218889	208342	0.0625398
1001020300	Alabama	AL	5358327	3507	386	0.201	0.028	13.3047	0.65	704.907	3423180	2225067	0.415254	0.0737236	0.51	0.6	1	Metropolitan	2.9097e+06	0.543025	1.19811e+06	0.223598	342318	0.0638852
1001020400	Alabama	AL	6392684	3878	317	0.148	0.029	13.3047	0.65	573.944	2.7872e+06	1.81168e+06	0.283399	0.0601692	0.3	0.4	1	Metropolitan	2.36912e+06	0.370598	975519	0.152599	278720	0.0435998
1001020500	Alabama	AL	11452400	10596	707	0.157	0.0335	13.3047	0.65	1663.57	8078664	5251132	0.458518	0.102509	0.61	0.8	1	Metropolitan	6.86686e+06	0.5996	2.82753e+06	0.246894	807866	0.0705412
1001020600	Alabama	AL	8101408	3668	318	0.23	0.0265	13.3047	0.65	843.64	4096898	2662983	0.328706	0.0473967	0.81	1	1	Metropolitan	3.48236e+06	0.429847	1.43391e+06	0.176996	409690	0.0505702
1001020700	Alabama	AL	23183841	3586	492	0.253	0.0265	13.3047	0.65	907.258	4.40584e+06	2.8638e+06	0.123526	0.021322	0.91	1	1	Metropolitan	3.74496e+06	0.161533	1.54204e+06	0.0665137	440584	0.0190039
1001020801	Alabama	AL	132390300	3196	262	0.166	0.023	13.3047	0.65	530.536	2576397	1674658	0.0126494	0.00203642	0.38	0.4	2	Metro-Commuting	2.18994e+06	0.0165415	901739	0.00681122	257640	0.00194606
1001020802	Alabama	AL	191489106	11142	585	0.196	0.0145	13.3047	0.65	2183.83	1.06052e+07	6.89335e+06	0.0359987	0.00326571	0.34	0.4	2	Metro-Commuting	9.01438e+06	0.0470752	3.71181e+06	0.0193839	1.06052e+06	0.00553826
1001020900	Alabama	AL	293273092	6143	538	0.184	0.0115	13.3047	0.65	1130.31	5.48904e+06	3.56788e+06	0.0121657	0.00130895	0.36	0.4	2	Metro-Commuting	4.66568e+06	0.015909	1.92116e+06	0.00655077	548904	0.00187165
1001021000	Alabama	AL	388440683	2527	295	0.218	0.0165	13.3047	0.65	550.886	2675221	1738894	0.0044766	0.000622823	0.7	0.8	2	Metro-Commuting	2.27394e+06	0.00585402	936327	0.00241048	267522	0.000688708
1001021100	Alabama	AL	492049660	3185	388	0.252	0.014	13.3047	0.65	802.62	3.8977e+06	2.5335e+06	0.00514888	0.000689388	0.8	1	2	Metro-Commuting	3.31304e+06	0.00673314	1.36419e+06	0.00277247	389770	0.000792135
1003010100	Alabama	AL	1009079084	3433	568	0.216	0.0135	13.3047	0.65	741.528	3.60102e+06	2.34066e+06	0.0023196	0.000410255	0.4	0.6	9	Town-Commuting	3.06087e+06	0.00303333	1.26036e+06	0.00124902	360102	0.000356862
1003010200	Alabama	AL	222309870	3158	411	0.248	0.0225	13.3047	0.65	783.184	3803310	2472152	0.0111203	0.00176421	0.78	0.8	8	Town-Commuting	3.23281e+06	0.0145419	1.33116e+06	0.00598785	380331	0.00171081
1003010300	Alabama	AL	366158976	8284	1006	0.181	0.019	13.3047	0.65	1499.4	7281429	4732929	0.0129259	0.00207486	0.7	0.8	3	Metro-Commuting	6.18921e+06	0.0169031	2.5485e+06	0.00696009	728143	0.0019886
1003010400	Alabama	AL	741376887	5181	617	0.206	0.017	13.3047	0.65	1067.29	5182971	3368931	0.00454415	0.000658392	0.32	0.4	3	Metro-Commuting	4.40553e+06	0.00594236	1.81404e+06	0.00244685	518297	0.000699101
1003010500	Alabama	AL	17372795	5463	459	0.184	0.025	13.3047	0.65	1005.19	4881429	3172929	0.182638	0.0291763	0.68	0.8	7	Small Town	4.14921e+06	0.238834	1.7085e+06	0.0983434	488143	0.0280981
1003010600	Alabama	AL	18598194	3730	587	0.279	0.02	13.3047	0.65	1040.67	5.05372e+06	3.28492e+06	0.176626	0.0305439	0.93	1	7	Small Town	4.29566e+06	0.230972	1.7688e+06	0.0951061	505372	0.0271732
1003010701	Alabama	AL	163320623	8756	642	0.127	0.021	13.3047	0.65	1112.01	5400170	3510110	0.0214921	0.00388753	0.1	0.2	1	Metropolitan	4.59014e+06	0.0281051	1.89006e+06	0.0115727	540017	0.00330648
1003010703	Alabama	AL	144683362	19962	1729	0.138	0.0175	13.3047	0.65	2754.76	13377689	8695498	0.0601002	0.00922949	0.06	0.2	1	Metropolitan	1.1371e+07	0.0785926	4.68219e+06	0.0323616	1.33777e+06	0.00924618
1003010704	Alabama	AL	8625021	6456	565	0.186	0.031	13.3047	0.65	1200.82	5.83142e+06	3.79042e+06	0.439468	0.0827284	0.11	0.2	1	Metropolitan	4.95671e+06	0.574689	2.041e+06	0.236637	583142	0.0676105
1003010705	Alabama	AL	43717037	9344	771	0.148	0.0255	13.3047	0.65	1382.91	6.71572e+06	4.36522e+06	0.0998516	0.0190752	0.08	0.2	1	Metropolitan	5.70836e+06	0.130575	2.3505e+06	0.0537663	671572	0.0153618
1003010800	Alabama	AL	22011265	6856	715	0.158	0.0205	13.3047	0.65	1083.25	5260486	3419316	0.155344	0.0258592	0.42	0.6	1	Metropolitan	4.47141e+06	0.203142	1.84117e+06	0.0836467	526049	0.0238991
1003010903	Alabama	AL	55859555	6235	614	0.214	0.026	13.3047	0.65	1334.29	6479600	4211740	0.0753987	0.0117918	0.37	0.4	1	Metropolitan	5.50766e+06	0.0985983	2.26786e+06	0.0405993	647960	0.0115998
1003010904	Alabama	AL	279735838	6605	838	0.228	0.0235	13.3047	0.65	1505.94	7313169	4753560	0.016993	0.00277774	0.32	0.4	3	Metro-Commuting	6.21619e+06	0.0222217	2.55961e+06	0.00915009	731317	0.00261431
1003010905	Alabama	AL	71303598	8316	731	0.194	0.0175	13.3047	0.65	1613.3	7834552	5092459	0.0714194	0.00899546	0.27	0.4	3	Metro-Commuting	6.65937e+06	0.0933946	2.74209e+06	0.0384566	783455	0.0109876
1003010906	Alabama	AL	39557049	5188	589	0.219	0.0205	13.3047	0.65	1136.17	5517496	3586372	0.0906633	0.0133407	0.58	0.6	3	Metro-Commuting	4.68987e+06	0.11856	1.93112e+06	0.0488187	551750	0.0139482
1003011000	Alabama	AL	131224435	4644	700	0.23	0.023	13.3047	0.65	1068.12	5187021	3371564	0.0256931	0.00464755	0.36	0.4	5	Micro-Commuting	4.40897e+06	0.0335987	1.81546e+06	0.0138348	518702	0.00395279
1003011101	Alabama	AL	33709978	11802	840	0.127	0.0215	13.3047	0.65	1498.85	7278758	4731193	0.14035	0.0257745	0.1	0.2	1	Metropolitan	6.18694e+06	0.183535	2.54757e+06	0.075573	727876	0.0215923
1003011102	Alabama	AL	45018128	4903	490	0.146	0.0295	13.3047	0.65	715.838	3476264	2259571	0.0501925	0.0113144	0.18	0.2	2	Metro-Commuting	2.95482e+06	0.0656363	1.21669e+06	0.0270267	347626	0.00772192
1003011201	Alabama	AL	14051146	5091	528	0.109	0.025	13.3047	0.65	554.919	2.69481e+06	1.75162e+06	0.124661	0.0313791	0.18	0.2	1	Metropolitan	2.29059e+06	0.163018	943182	0.0671249	269481	0.0191786
1003011202	Alabama	AL	15635007	5997	705	0.143	0.025	13.3047	0.65	857.571	4164550	2706957	0.173134	0.0364751	0.34	0.4	1	Metropolitan	3.53987e+06	0.226406	1.45759e+06	0.0932262	416455	0.0266361
1003011300	Alabama	AL	79294069	5269	584	0.134	0.0235	13.3047	0.65	706.046	3428712	2228662	0.0281063	0.00583099	0.21	0.4	2	Metro-Commuting	2.9144e+06	0.0367544	1.20005e+06	0.0151342	342871	0.00432405
1003011401	Alabama	AL	176781389	11757	1484	0.183	0.0185	13.3047	0.65	2151.53	10448298	6791394	0.0384169	0.00621261	0.5	0.6	5	Micro-Commuting	8.88105e+06	0.0502375	3.6569e+06	0.020686	1.04483e+06	0.00591029
1003011403	Alabama	AL	94438745	11169	1144	0.155	0.015	13.3047	0.65	1731.19	8407056	5464586	0.0578638	0.00815375	0.4	0.6	4	Micropolitan	7.146e+06	0.0756681	2.94247e+06	0.0311574	840706	0.00890213
1003011405	Alabama	AL	35951452	4624	383	0.119	0.0265	13.3047	0.65	550.256	2.67216e+06	1.73691e+06	0.0483125	0.0114788	0.02	0.2	1	Metropolitan	2.27134e+06	0.0631779	935257	0.0260144	267216	0.00743269
1003011406	Alabama	AL	43114475	3140	471	0.156	0.0245	13.3047	0.65	489.84	2378769	1546200	0.0358627	0.00778848	0.16	0.2	4	Micropolitan	2.02195e+06	0.0468973	832569	0.0193107	237877	0.00551733
1003011407	Alabama	AL	57298125	5005	533	0.15	0.027	13.3047	0.65	750.75	3645804	2369772	0.0413586	0.00864988	0.1	0.2	4	Micropolitan	3.09893e+06	0.0540844	1.27603e+06	0.02227	364580	0.00636287
1003011408	Alabama	AL	50544007	558	154	0.142	0.0295	13.3047	0.65	79.236	384787	250112	0.00494839	0.00170936	0.01	0.2	5	Micro-Commuting	327069	0.00647098	134675	0.00266452	38478.7	0.000761291
1003011501	Alabama	AL	38702010	6931	648	0.164	0.0205	13.3047	0.65	1136.68	5519982	3587989	0.0927081	0.0144713	0.83	1	4	Micropolitan	4.69199e+06	0.121234	1.93199e+06	0.0499197	551998	0.0142628
1003011502	Alabama	AL	52347181	12957	872	0.181	0.0205	13.3047	0.65	2345.22	11388879	7402771	0.141417	0.0186311	0.64	0.8	4	Micropolitan	9.68055e+06	0.18493	3.98611e+06	0.0761475	1.13889e+06	0.0217564
1003011601	Alabama	AL	249611733	5873	637	0.197	0.0235	13.3047	0.65	1156.98	5.61855e+06	3.65206e+06	0.014631	0.0023589	0.22	0.4	5	Micro-Commuting	4.77577e+06	0.0191328	1.96649e+06	0.0078782	561855	0.00225092
1003011602	Alabama	AL	113828857	6143	681	0.157	0.018	13.3047	0.65	964.451	4683582	3044328	0.0267448	0.00426527	0.16	0.2	1	Metropolitan	3.98104e+06	0.0349739	1.63925e+06	0.014401	468358	0.00411458
1005950100	Alabama	AL	514289071	3091	333	0.235	0.0175	13.3047	0.65	726.385	3527482	2292863	0.00445832	0.000583881	0.84	1	7	Small Town	2.99836e+06	0.00583011	1.23462e+06	0.00240063	352748	0.000685895
1005950200	Alabama	AL	517989663	3949	226	0.309	0.0315	13.3047	0.65	1220.24	5925753	3851740	0.00743594	0.000869317	0.72	0.8	8	Town-Commuting	5.03689e+06	0.00972392	2.07401e+06	0.00400397	592575	0.00114399
1005950300	Alabama	AL	353296681	1598	232	0.289	0.0155	13.3047	0.65	461.822	2.24271e+06	1.45776e+06	0.00412616	0.000638612	0.6	0.6	10	Rural	1.9063e+06	0.00539575	784948	0.00222178	224271	0.000634794
1005950400	Alabama	AL	343717495	3817	306	0.297	0.0205	13.3047	0.65	1133.65	5505244	3578408	0.0104109	0.00110135	0.52	0.6	10	Rural	4.67946e+06	0.0136143	1.92684e+06	0.00560587	550524	0.00160168
1005950500	Alabama	AL	343697822	3285	321	0.24	0.017	13.3047	0.65	788.4	3828640	2488616	0.00724071	0.000873878	0.66	0.8	8	Town-Commuting	3.25434e+06	0.00946862	1.34002e+06	0.00389884	382864	0.00111396
1005950600	Alabama	AL	102788442	1960	211	0.274	0.022	13.3047	0.65	537.04	2607982	1695188	0.016492	0.00221485	0.78	0.8	7	Small Town	2.21678e+06	0.0215665	912794	0.00888031	260798	0.00253723
1005950700	Alabama	AL	127324676	1521	214	0.24	0.029	13.3047	0.65	365.04	1772713	1152263	0.0090498	0.0016784	0.84	1	7	Small Town	1.50681e+06	0.0118344	620450	0.00487297	177271	0.00139228
1005950800	Alabama	AL	14992351	2259	264	0.196	0.026	13.3047	0.65	442.764	2150157	1397602	0.093221	0.0164805	0.8	1	7	Small Town	1.82763e+06	0.121904	752555	0.0501959	215016	0.0143417
1005950900	Alabama	AL	24587151	3881	379	0.272	0.0255	13.3047	0.65	1055.63	5126376	3332145	0.135524	0.0183461	0.96	1	7	Small Town	4.35742e+06	0.177223	1.79423e+06	0.0729744	512638	0.0208498
1007010001	Alabama	AL	237465923	2242	341	0.261	0.0275	13.3047	0.65	585.162	2841673	1847087	0.00777833	0.0014392	0.65	0.8	2	Metro-Commuting	2.41542e+06	0.0101717	994585	0.00418833	284167	0.00119667
1007010002	Alabama	AL	182089981	5694	628	0.238	0.015	13.3047	0.65	1355.17	6581007	4277655	0.023492	0.00298417	0.71	0.8	2	Metro-Commuting	5.59386e+06	0.0307203	2.30335e+06	0.0126495	658101	0.00361415
1007010003	Alabama	AL	695812478	4922	649	0.185	0.0105	13.3047	0.65	910.57	4.42192e+06	2.87425e+06	0.00413078	0.000592988	0.48	0.6	2	Metro-Commuting	3.75864e+06	0.00540179	1.54767e+06	0.00222427	442192	0.000635505
1007010004	Alabama	AL	506401183	9635	766	0.255	0.0195	13.3047	0.65	2456.93	11931357	7755382	0.0153147	0.00168936	0.67	0.8	2	Metro-Commuting	1.01417e+07	0.0200269	4.17598e+06	0.00824638	1.19314e+06	0.00235611
1009050101	Alabama	AL	222690864	7594	624	0.212	0.0145	13.3047	0.65	1609.93	7818157	5081802	0.02282	0.00243971	0.63	0.8	7	Small Town	6.64543e+06	0.0298415	2.73636e+06	0.0122877	781816	0.00351077
1009050102	Alabama	AL	185843078	7108	716	0.21	0.018	13.3047	0.65	1492.68	7.24878e+06	4.7117e+06	0.0253531	0.00335331	0.66	0.8	7	Small Town	6.16146e+06	0.0331541	2.53707e+06	0.0136517	724878	0.00390048
1009050200	Alabama	AL	117083806	4249	368	0.229	0.0165	13.3047	0.65	973.021	4725200	3071380	0.0262323	0.00295537	0.6	0.6	2	Metro-Commuting	4.01642e+06	0.0343038	1.65382e+06	0.0141251	472520	0.00403574
1009050300	Alabama	AL	190392793	4972	470	0.261	0.0135	13.3047	0.65	1297.69	6301872	4096217	0.0215146	0.00231831	0.62	0.8	9	Town-Commuting	5.35659e+06	0.0281344	2.20566e+06	0.0115848	630187	0.00330993
1009050400	Alabama	AL	246400903	3868	450	0.219	0.017	13.3047	0.65	847.092	4113661	2673880	0.0108518	0.00151771	0.49	0.6	10	Rural	3.49661e+06	0.0141907	1.43978e+06	0.00584325	411366	0.0016695
1009050500	Alabama	AL	250713828	7840	587	0.238	0.0175	13.3047	0.65	1865.92	9.06131e+06	5.88985e+06	0.0234923	0.00246529	0.69	0.8	3	Metro-Commuting	7.70211e+06	0.0307207	3.17146e+06	0.0126497	906131	0.0036142
1009050601	Alabama	AL	84192920	4268	338	0.206	0.0215	13.3047	0.65	879.208	4269624	2775255	0.0329631	0.00431861	0.27	0.4	2	Metro-Commuting	3.62918e+06	0.0431055	1.49437e+06	0.0177493	426962	0.00507124
1009050602	Alabama	AL	183103188	9148	609	0.195	0.0155	13.3047	0.65	1783.86	8662809	5630826	0.0307522	0.00318846	0.44	0.6	2	Metro-Commuting	7.36339e+06	0.0402144	3.03198e+06	0.0165589	866281	0.00473111
1009050700	Alabama	AL	204697953	8634	685	0.244	0.016	13.3047	0.65	2106.7	10230570	6649870	0.0324863	0.00334377	0.53	0.6	2	Metro-Commuting	8.69598e+06	0.042482	3.5807e+06	0.0174926	1.02306e+06	0.00499789
1011952100	Alabama	AL	428698734	1579	369	0.282	0.02	13.3047	0.65	445.278	2162366	1405538	0.00327861	0.000800694	0.64	0.8	2	Metro-Commuting	1.83801e+06	0.00428742	756828	0.00176541	216237	0.000504402
1011952200	Alabama	AL	400605342	5814	607	0.272	0.0215	13.3047	0.65	1581.41	7679658	4991778	0.0124606	0.00163172	0.7	0.8	2	Metro-Commuting	6.52771e+06	0.0162946	2.68788e+06	0.00670955	767966	0.00191701
1011952500	Alabama	AL	789810071	2855	519	0.184	0.0135	13.3047	0.65	525.32	2.55107e+06	1.65819e+06	0.00209948	0.00041157	0.38	0.4	2	Metro-Commuting	2.16841e+06	0.00274548	892873	0.00113049	255107	0.000322998
1013952700	Alabama	AL	133972394	1930	297	0.221	0.0175	13.3047	0.65	426.53	2071322	1346359	0.0100495	0.00173921	0.79	0.8	7	Small Town	1.76062e+06	0.0131417	724963	0.00541128	207132	0.00154608
1013952800	Alabama	AL	3450119	1278	169	0.173	0.0285	13.3047	0.65	221.094	1073680	697892	0.202281	0.0427315	0.67	0.8	7	Small Town	912628	0.264521	375788	0.10892	107368	0.0311201
1013952900	Alabama	AL	57438363	2336	313	0.249	0.0255	13.3047	0.65	581.664	2824686	1836046	0.0319655	0.00539081	0.68	0.8	10	Rural	2.40098e+06	0.041801	988640	0.0172122	282469	0.00491777
1013953000	Alabama	AL	441753582	1565	208	0.231	0.015	13.3047	0.65	361.515	1755595	1141137	0.0025832	0.000382112	0.28	0.4	8	Town-Commuting	1.49226e+06	0.00337803	614458	0.00139095	175559	0.000397415
1013953100	Alabama	AL	32504808	2939	439	0.261	0.0215	13.3047	0.65	767.079	3725101	2421316	0.074491	0.0127066	0.94	1	7	Small Town	3.16634e+06	0.0974113	1.30379e+06	0.0401105	372510	0.0114602
1013953200	Alabama	AL	480113516	3610	456	0.204	0.0145	13.3047	0.65	736.44	3576311	2324602	0.00484178	0.000701771	0.69	0.8	8	Town-Commuting	3.03986e+06	0.00633155	1.25171e+06	0.00260711	357631	0.000744889
1013953300	Alabama	AL	352439054	1861	286	0.204	0.0205	13.3047	0.65	379.644	1843633	1198362	0.00340019	0.000624342	0.29	0.4	2	Metro-Commuting	1.56709e+06	0.00444641	645272	0.00183087	184363	0.000523107
1013953400	Alabama	AL	248446248	2765	416	0.254	0.018	13.3047	0.65	702.31	3410569	2216870	0.00892293	0.00148394	0.69	0.8	10	Rural	2.89898e+06	0.0116685	1.1937e+06	0.00480466	341057	0.00137276
1013953500	Alabama	AL	264585645	1544	237	0.243	0.015	13.3047	0.65	375.192	1822013	1184309	0.00447609	0.000740544	0.44	0.6	2	Metro-Commuting	1.54871e+06	0.00585335	637705	0.0024102	182201	0.000688629
1015000200	Alabama	AL	6797926	2324	433	0.233	0.0285	13.3047	0.65	541.492	2.6296e+06	1.70924e+06	0.251436	0.05604	0.92	1	1	Metropolitan	2.23516e+06	0.328801	920361	0.135388	262960	0.0386824
1015000300	Alabama	AL	2683362	2377	329	0.301	0.0335	13.3047	0.65	715.477	3.47451e+06	2.25843e+06	0.841643	0.149481	0.99	1	1	Metropolitan	2.95333e+06	1.10061	1.21608e+06	0.453192	347451	0.129483
1015000400	Alabama	AL	10138864	3143	456	0.277	0.0215	13.3047	0.65	870.611	4227875	2748119	0.271048	0.0445986	0.98	1	1	Metropolitan	3.59369e+06	0.354447	1.47976e+06	0.145949	422787	0.0416997
1015000500	Alabama	AL	2327541	1031	239	0.331	0.0285	13.3047	0.65	341.261	1.65724e+06	1.0772e+06	0.462808	0.114447	0.98	1	1	Metropolitan	1.40865e+06	0.60521	580033	0.249204	165724	0.0712012
1015000600	Alabama	AL	6894216	1893	257	0.329	0.029	13.3047	0.65	622.797	3.02444e+06	1.96588e+06	0.28515	0.0461567	1	1	1	Metropolitan	2.57077e+06	0.372888	1.05855e+06	0.153542	302444	0.0438692
1015000700	Alabama	AL	45892045	2918	257	0.21	0.018	13.3047	0.65	612.78	2975792	1934265	0.0421482	0.00517993	0.76	0.8	1	Metropolitan	2.52942e+06	0.0551168	1.04153e+06	0.0226952	297579	0.00648433
1015000800	Alabama	AL	3607490	981	188	0.26	0.0205	13.3047	0.65	255.06	1238626	805107	0.223176	0.0462482	0.99	1	1	Metropolitan	1.05283e+06	0.291846	433519	0.120172	123863	0.0343349
1015000900	Alabama	AL	12138199	3617	359	0.158	0.026	13.3047	0.65	571.486	2775259	1803918	0.148615	0.0285597	0.8	1	1	Metropolitan	2.35897e+06	0.194343	971341	0.0800235	277526	0.0228638
1015001000	Alabama	AL	16690777	5992	563	0.158	0.0195	13.3047	0.65	946.736	4597554	2988410	0.179046	0.0277724	0.69	0.8	1	Metropolitan	3.90792e+06	0.234137	1.60914e+06	0.0964092	459755	0.0275455
1015001100	Alabama	AL	50226814	7389	522	0.178	0.0235	13.3047	0.65	1315.24	6387099	4151614	0.0826573	0.0123767	0.84	1	1	Metropolitan	5.42903e+06	0.10809	2.23548e+06	0.0445078	638710	0.0127165
1015001201	Alabama	AL	7349717	2830	369	0.253	0.0245	13.3047	0.65	715.99	3477002	2260051	0.307502	0.0499431	1	1	1	Metropolitan	2.95545e+06	0.402118	1.21695e+06	0.165578	347700	0.047308
1015001202	Alabama	AL	23586892	4260	428	0.233	0.029	13.3047	0.65	992.58	4820182	3133119	0.132833	0.0212472	0.97	1	1	Metropolitan	4.09716e+06	0.173705	1.68706e+06	0.0715255	482018	0.0204359
1015001300	Alabama	AL	5765230	2009	245	0.3	0.033	13.3047	0.65	602.7	2.92684e+06	1.90245e+06	0.329986	0.0541943	0.76	0.8	1	Metropolitan	2.48781e+06	0.43152	1.02439e+06	0.177685	292684	0.0507671
1015001400	Alabama	AL	21128758	3105	432	0.247	0.0215	13.3047	0.65	766.935	3724402	2420861	0.114577	0.0188038	0.71	0.8	1	Metropolitan	3.16574e+06	0.149831	1.30354e+06	0.0616951	372440	0.0176272
1015001500	Alabama	AL	54704282	5076	533	0.241	0.0185	13.3047	0.65	1223.32	5940686	3861446	0.0705876	0.0091814	0.67	0.8	1	Metropolitan	5.04958e+06	0.0923069	2.07924e+06	0.0380087	594069	0.0108596
1015001600	Alabama	AL	14114958	3621	290	0.249	0.02	13.3047	0.65	901.629	4378505	2846028	0.201632	0.0228705	0.79	0.8	1	Metropolitan	3.72173e+06	0.263673	1.53248e+06	0.108571	437850	0.0310203
1015001700	Alabama	AL	18772102	6858	634	0.192	0.0235	13.3047	0.65	1316.74	6.39435e+06	4.15633e+06	0.22141	0.0339611	0.66	0.8	1	Metropolitan	5.4352e+06	0.289536	2.23802e+06	0.119221	639435	0.0340631
1015001800	Alabama	AL	41640680	7051	629	0.202	0.0175	13.3047	0.65	1424.3	6916717	4495866	0.107968	0.013426	0.41	0.6	1	Metropolitan	5.87921e+06	0.141189	2.42085e+06	0.0581367	691672	0.0166105
1015002000	Alabama	AL	241682143	7331	539	0.188	0.016	13.3047	0.65	1378.23	6.69297e+06	4.35043e+06	0.0180006	0.00202447	0.12	0.2	2	Metro-Commuting	5.68903e+06	0.0235393	2.34254e+06	0.00969265	669297	0.00276933
1015002101	Alabama	AL	13714840	3327	334	0.172	0.03	13.3047	0.65	572.244	2778940	1806311	0.131705	0.0265051	0.49	0.6	1	Metropolitan	2.3621e+06	0.172229	972629	0.070918	277894	0.0202623
1015002102	Alabama	AL	20790330	3350	346	0.138	0.0245	13.3047	0.65	462.3	2.24503e+06	1.45927e+06	0.0701898	0.0144165	0.13	0.2	1	Metropolitan	1.90827e+06	0.0917866	785760	0.0377945	224503	0.0107984
1015002103	Alabama	AL	25220722	6784	446	0.206	0.024	13.3047	0.65	1397.5	6786581	4411277	0.174907	0.023398	0.4	0.6	1	Metropolitan	5.76859e+06	0.228724	2.3753e+06	0.0941806	678658	0.0269087
1015002200	Alabama	AL	88416229	3391	328	0.225	0.0235	13.3047	0.65	762.975	3705171	2408361	0.0272389	0.00387757	0.47	0.6	2	Metro-Commuting	3.1494e+06	0.0356201	1.29681e+06	0.0146671	370517	0.0041906
1015002300	Alabama	AL	89014832	3454	339	0.265	0.022	13.3047	0.65	915.31	4444943	2889213	0.0324576	0.00417242	0.62	0.8	2	Metro-Commuting	3.7782e+06	0.0424446	1.55573e+06	0.0174772	444494	0.00499349
1015002400	Alabama	AL	124996376	4636	381	0.207	0.0275	13.3047	0.65	959.652	4660277	3029180	0.0242341	0.00378574	0.28	0.4	2	Metro-Commuting	3.96124e+06	0.0316908	1.6311e+06	0.0130492	466028	0.00372833
1015002501	Alabama	AL	97930525	6719	639	0.173	0.0165	13.3047	0.65	1162.39	5644802	3669121	0.0374666	0.00504634	0.36	0.4	2	Metro-Commuting	4.79808e+06	0.0489947	1.97568e+06	0.0201743	564480	0.00576409
1015002502	Alabama	AL	165286941	4557	441	0.204	0.0185	13.3047	0.65	929.628	4514474	2934408	0.0177534	0.00235454	0.63	0.8	2	Metro-Commuting	3.8373e+06	0.023216	1.58007e+06	0.00955953	451447	0.00273129
1015002600	Alabama	AL	185287784	4594	505	0.243	0.027	13.3047	0.65	1116.34	5421197	3523778	0.0190179	0.00297248	0.4	0.6	2	Metro-Commuting	4.60802e+06	0.0248695	1.89742e+06	0.0102404	542120	0.00292583
1017953800	Alabama	AL	527209105	3767	500	0.244	0.012	13.3047	0.65	919.148	4463581	2901327	0.00550318	0.000778975	0.49	0.6	6	Micro-Commuting	3.79404e+06	0.00719647	1.56225e+06	0.00296325	446358	0.000846643
1017953900	Alabama	AL	100723612	3128	319	0.205	0.0215	13.3047	0.65	641.24	3114000	2024100	0.0200956	0.00293971	0.55	0.6	4	Micropolitan	2.6469e+06	0.0262788	1.0899e+06	0.0108207	311400	0.00309163
1017954000	Alabama	AL	678748941	5946	422	0.222	0.0145	13.3047	0.65	1320.01	6410263	4166671	0.00613875	0.000592099	0.6	0.6	2	Metro-Commuting	5.44872e+06	0.0080276	2.24359e+06	0.00330548	641026	0.000944423
1017954200	Alabama	AL	63033338	3445	331	0.223	0.02	13.3047	0.65	768.235	3730715	2424965	0.0384711	0.00505646	0.76	0.8	5	Micro-Commuting	3.17111e+06	0.0503084	1.30575e+06	0.0207152	373071	0.00591864
1017954300	Alabama	AL	132826904	5311	509	0.207	0.0145	13.3047	0.65	1099.38	5338812	3470228	0.0261259	0.00310139	0.78	0.8	4	Micropolitan	4.53799e+06	0.0341647	1.86858e+06	0.0140678	533881	0.00401938
1017954400	Alabama	AL	4542600	796	157	0.229	0.0305	13.3047	0.65	182.284	885210	575387	0.126665	0.0301454	0.88	1	4	Micropolitan	752429	0.165638	309824	0.068204	88521	0.0194869
1017954500	Alabama	AL	6981344	3883	412	0.23	0.021	13.3047	0.65	893.09	4337038	2819074	0.403801	0.0565241	0.94	1	4	Micropolitan	3.68648e+06	0.528048	1.51796e+06	0.217431	433704	0.0621232
1017954600	Alabama	AL	9690267	3163	328	0.223	0.0265	13.3047	0.65	705.349	3425327	2226462	0.229763	0.0362378	0.86	1	4	Micropolitan	2.91153e+06	0.300459	1.19886e+06	0.123718	342533	0.0353481
1017954700	Alabama	AL	38301196	4221	402	0.215	0.0175	13.3047	0.65	907.515	4407088	2864607	0.0747916	0.00937002	0.54	0.6	4	Micropolitan	3.74603e+06	0.0978044	1.54248e+06	0.0402724	440709	0.0115064
1019955701	Alabama	AL	136290951	3236	379	0.231	0.0215	13.3047	0.65	747.516	3630099	2359564	0.0173127	0.00258996	0.41	0.6	2	Metro-Commuting	3.08558e+06	0.0226397	1.27053e+06	0.00932222	363010	0.00266349
1019955702	Alabama	AL	360642962	3549	376	0.271	0.0185	13.3047	0.65	961.779	4.67061e+06	3.03589e+06	0.008418	0.00106096	0.43	0.6	3	Metro-Commuting	3.97002e+06	0.0110082	1.63471e+06	0.00453277	467061	0.00129508
1019955800	Alabama	AL	266978083	5571	568	0.215	0.014	13.3047	0.65	1197.77	5816605	3780793	0.0141614	0.0017132	0.41	0.6	2	Metro-Commuting	4.94411e+06	0.0185188	2.03581e+06	0.00762539	581660	0.00217868
1019955900	Alabama	AL	309929531	3912	372	0.254	0.0215	13.3047	0.65	993.648	4825369	3136490	0.01012	0.00128836	0.64	0.8	3	Metro-Commuting	4.10156e+06	0.0132339	1.68888e+06	0.00544924	482537	0.00155692
1019956000	Alabama	AL	77308402	4168	424	0.207	0.023	13.3047	0.65	862.776	4189826	2723387	0.0352276	0.00530688	0.8	1	3	Metro-Commuting	3.56135e+06	0.0460668	1.46644e+06	0.0189687	418983	0.00541963
1019956100	Alabama	AL	402781732	5467	663	0.231	0.0225	13.3047	0.65	1262.88	6132803	3986322	0.00989698	0.00153943	0.48	0.6	2	Metro-Commuting	5.21288e+06	0.0129422	2.14648e+06	0.00532914	613280	0.00152261
1021060101	Alabama	AL	56108406	4623	584	0.205	0.0185	13.3047	0.65	947.715	4602308	2991500	0.0533164	0.00827727	0.92	1	7	Small Town	3.91196e+06	0.0697215	1.61081e+06	0.0287089	460231	0.00820253
1021060102	Alabama	AL	64662007	6884	700	0.24	0.022	13.3047	0.65	1652.16	8023245	5215109	0.0806518	0.0110415	0.96	1	7	Small Town	6.81976e+06	0.105468	2.80814e+06	0.0434279	802325	0.012408
1021060200	Alabama	AL	101907689	2756	408	0.202	0.031	13.3047	0.65	556.712	2703513	1757284	0.0172439	0.00367694	0.75	0.8	8	Town-Commuting	2.29799e+06	0.0225497	946230	0.00928516	270351	0.0026529
1021060300	Alabama	AL	281198567	3622	317	0.24	0.023	13.3047	0.65	869.28	4221411	2743917	0.00975793	0.00126642	0.54	0.6	2	Metro-Commuting	3.5882e+06	0.0127604	1.47749e+06	0.00525427	422141	0.00150122
1021060401	Alabama	AL	91608942	5157	387	0.217	0.0155	13.3047	0.65	1119.07	5434440	3532386	0.0385594	0.00399487	0.61	0.8	2	Metro-Commuting	4.61927e+06	0.0504238	1.90205e+06	0.0207628	543444	0.00593222
1021060402	Alabama	AL	245202723	9362	743	0.249	0.0155	13.3047	0.65	2331.14	11320508	7358331	0.0300092	0.00302684	0.63	0.8	2	Metro-Commuting	9.62243e+06	0.0392428	3.96218e+06	0.0161588	1.13205e+06	0.0046168
1021060500	Alabama	AL	452489573	3302	368	0.249	0.0155	13.3047	0.65	822.198	3992771	2595301	0.0057356	0.000732172	0.46	0.6	10	Rural	3.39386e+06	0.00750041	1.39747e+06	0.0030884	399277	0.000882401
1021060600	Alabama	AL	261137480	3545	564	0.225	0.0195	13.3047	0.65	797.625	3873439	2517735	0.00964142	0.00174675	0.69	0.8	9	Town-Commuting	3.29242e+06	0.012608	1.3557e+06	0.00519153	387344	0.00148329
1021060700	Alabama	AL	260753830	4804	521	0.225	0.018	13.3047	0.65	1080.9	5249083	3411904	0.0130848	0.00176337	0.71	0.8	8	Town-Commuting	4.46172e+06	0.0171109	1.83718e+06	0.00704565	524908	0.00201304
1023956700	Alabama	AL	581457743	3395	355	0.241	0.015	13.3047	0.65	818.195	3.97333e+06	2.58267e+06	0.00444171	0.0005405	0.73	0.8	5	Micro-Commuting	3.37733e+06	0.00580839	1.39067e+06	0.00239169	397333	0.00068334
1023956800	Alabama	AL	760013483	4043	420	0.21	0.0155	13.3047	0.65	849.03	4.12307e+06	2.68e+06	0.00352625	0.000449366	0.63	0.8	10	Rural	3.50461e+06	0.00461125	1.44308e+06	0.00189875	412307	0.0005425
1023956900	Alabama	AL	580411965	3365	375	0.221	0.0155	13.3047	0.65	743.665	3611397	2347408	0.00404438	0.000532542	0.4	0.6	10	Rural	3.06969e+06	0.00528881	1.26399e+06	0.00217774	361140	0.000622213
1023957000	Alabama	AL	463131119	2122	298	0.248	0.0185	13.3047	0.65	526.256	2555613	1661148	0.00358678	0.000570357	0.48	0.6	10	Rural	2.17227e+06	0.0046904	894464	0.00193134	255561	0.000551812
1025957500	Alabama	AL	249081407	1384	239	0.256	0.0115	13.3047	0.65	354.304	1.72058e+06	1.11837e+06	0.00449	0.000801173	0.46	0.6	8	Town-Commuting	1.46249e+06	0.00587153	602202	0.00241769	172058	0.000690769
1025957601	Alabama	AL	489711036	1008	189	0.217	0.0205	13.3047	0.65	218.736	1062229	690449	0.00140991	0.000296017	0.25	0.4	10	Rural	902895	0.00184373	371780	0.000759183	106223	0.000216909
1025957602	Alabama	AL	193525259	5064	378	0.203	0.018	13.3047	0.65	1027.99	4.99215e+06	3.2449e+06	0.0167673	0.00194343	0.63	0.8	7	Small Town	4.24333e+06	0.0219265	1.74725e+06	0.00902855	499215	0.00257959
1025957700	Alabama	AL	377775947	1420	245	0.26	0.0185	13.3047	0.65	369.2	1792915	1165395	0.00308488	0.000575736	0.49	0.6	5	Micro-Commuting	1.52398e+06	0.00403408	627520	0.00166109	179291	0.000474597
1025957800	Alabama	AL	837614807	4785	550	0.235	0.0115	13.3047	0.65	1124.47	5.46069e+06	3.54945e+06	0.00423757	0.000529383	0.7	0.8	10	Rural	4.64159e+06	0.00554144	1.91124e+06	0.00228177	546069	0.000651934
1025957901	Alabama	AL	379156765	3172	438	0.251	0.0185	13.3047	0.65	796.172	3866383	2513149	0.00662826	0.00103747	0.75	0.8	2	Metro-Commuting	3.28643e+06	0.00866772	1.35323e+06	0.00356906	386638	0.00101973
1025957902	Alabama	AL	110341141	4073	257	0.215	0.0175	13.3047	0.65	875.695	4.25256e+06	2.76417e+06	0.0250511	0.00257997	0.91	1	7	Small Town	3.61468e+06	0.0327591	1.4884e+06	0.0134891	425256	0.00385401
1025958001	Alabama	AL	141762710	1781	235	0.257	0.018	13.3047	0.65	457.717	2222772	1444802	0.0101917	0.00152248	0.3	0.4	10	Rural	1.88936e+06	0.0133276	777970	0.00548783	222277	0.00156795
1025958002	Alabama	AL	465182925	1441	294	0.313	0.02	13.3047	0.65	451.033	2.19031e+06	1.4237e+06	0.00306052	0.000654331	0.86	1	10	Rural	1.86177e+06	0.00400222	766610	0.00164797	219031	0.00047085
1027958900	Alabama	AL	514948487	5457	439	0.22	0.015	13.3047	0.65	1200.54	5830081	3789553	0.00735909	0.000776044	0.34	0.4	2	Metro-Commuting	4.95557e+06	0.00962343	2.04053e+06	0.00396259	583008	0.00113217
1027959000	Alabama	AL	180787894	2908	324	0.294	0.0215	13.3047	0.65	854.952	4151831	2698690	0.0149274	0.00198941	0.71	0.8	2	Metro-Commuting	3.52906e+06	0.0195204	1.45314e+06	0.00803782	415183	0.00229652
1027959100	Alabama	AL	383800962	2723	393	0.235	0.016	13.3047	0.65	639.905	3107517	2019886	0.00526285	0.000839842	0.22	0.4	10	Rural	2.64139e+06	0.00688218	1.08763e+06	0.00283384	310752	0.000809669
1027959200	Alabama	AL	489999698	2249	457	0.264	0.015	13.3047	0.65	593.736	2883310	1874151	0.0038248	0.000807016	0.27	0.4	5	Micro-Commuting	2.45081e+06	0.00500166	1.00916e+06	0.00205951	288331	0.000588431
1029959500	Alabama	AL	492039810	2985	297	0.244	0.0195	13.3047	0.65	728.34	3536976	2299034	0.00467246	0.000596295	0.43	0.6	2	Metro-Commuting	3.00643e+06	0.00611013	1.23794e+06	0.00251594	353698	0.000718839
1029959600	Alabama	AL	244742323	3931	289	0.245	0.027	13.3047	0.65	963.095	4676997	3040048	0.0124214	0.00164554	0.65	0.8	2	Metro-Commuting	3.97545e+06	0.0162434	1.63695e+06	0.00668846	467700	0.00191099
1029959700	Alabama	AL	419527474	3611	381	0.214	0.023	13.3047	0.65	772.754	3752660	2439229	0.00581423	0.000875689	0.66	0.8	2	Metro-Commuting	3.18976e+06	0.00760322	1.31343e+06	0.00313074	375266	0.000894497
1029959800	Alabama	AL	296709075	4389	314	0.199	0.019	13.3047	0.65	873.411	4241472	2756957	0.00929179	0.00110858	0.24	0.4	5	Micro-Commuting	3.60525e+06	0.0121508	1.48452e+06	0.00500327	424147	0.00142951
1031010100	Alabama	AL	243056742	2125	161	0.235	0.019	13.3047	0.65	499.375	2425073	1576297	0.00648531	0.000718588	0.18	0.2	6	Micro-Commuting	2.06131e+06	0.00848078	848775	0.00349209	242507	0.000997739
1031010200	Alabama	AL	208495450	1740	146	0.205	0.0195	13.3047	0.65	356.7	1732212	1125938	0.0054003	0.000684982	0.45	0.6	5	Micro-Commuting	1.47238e+06	0.00706193	606274	0.00290785	173221	0.000830815
1031010300	Alabama	AL	292536716	4742	232	0.184	0.0175	13.3047	0.65	872.528	4237184	2754170	0.00941478	0.00100695	0.39	0.4	5	Micro-Commuting	3.60161e+06	0.0123116	1.48301e+06	0.0050695	423718	0.00144843
1031010400	Alabama	AL	210806348	1710	222	0.223	0.0195	13.3047	0.65	381.33	1851821	1203683	0.0057099	0.000893757	0.46	0.6	5	Micro-Commuting	1.57405e+06	0.00746679	648137	0.00307456	185182	0.000878446
1031010500	Alabama	AL	201826597	4777	294	0.243	0.019	13.3047	0.65	1160.81	5637148	3664146	0.0181549	0.00180651	0.69	0.8	10	Rural	4.79158e+06	0.0237411	1.973e+06	0.00977573	563715	0.00279307
1031010600	Alabama	AL	128643131	1560	165	0.23	0.018	13.3047	0.65	358.8	1742410	1132567	0.00880394	0.00115838	0.35	0.4	10	Rural	1.48105e+06	0.0115128	609844	0.00474058	174241	0.00135445
1031010700	Alabama	AL	214374374	2264	193	0.215	0.0145	13.3047	0.65	486.76	2.36381e+06	1.53648e+06	0.00716726	0.000779076	0.5	0.6	5	Micro-Commuting	2.00924e+06	0.00937257	827334	0.0038593	236381	0.00110266
1031010800	Alabama	AL	137427009	2902	194	0.181	0.019	13.3047	0.65	525.262	2550785	1658011	0.0120647	0.00150147	0.36	0.4	5	Micro-Commuting	2.16817e+06	0.0157769	892775	0.00649636	255079	0.0018561
1031010900	Alabama	AL	20262675	2307	249	0.217	0.0225	13.3047	0.65	500.619	2.43111e+06	1.58022e+06	0.0779869	0.0116721	0.7	0.8	4	Micropolitan	2.06645e+06	0.101983	850890	0.041993	243111	0.011998
1031011000	Alabama	AL	28704963	3374	271	0.186	0.02	13.3047	0.65	627.564	3047586	1980931	0.0690101	0.0092621	0.76	0.8	4	Micropolitan	2.59045e+06	0.0902439	1.06666e+06	0.0371593	304759	0.0106169
1031011100	Alabama	AL	3324444	2104	227	0.194	0.0225	13.3047	0.65	408.176	1982191	1288424	0.387561	0.0613907	0.68	0.8	4	Micropolitan	1.68486e+06	0.50681	693767	0.208687	198219	0.0596247
1031011201	Alabama	AL	40893481	9072	521	0.14	0.0255	13.3047	0.65	1270.08	6167782	4009058	0.0980366	0.0187232	0.12	0.2	4	Micropolitan	5.24261e+06	0.128202	2.15872e+06	0.0527889	616778	0.0150826
1031011202	Alabama	AL	12470126	8896	522	0.17	0.025	13.3047	0.65	1512.32	7344152	4773699	0.382811	0.0606117	0.35	0.4	4	Micropolitan	6.24253e+06	0.500599	2.57045e+06	0.206129	734415	0.058894
1031011300	Alabama	AL	19651052	4089	506	0.252	0.0235	13.3047	0.65	1030.43	5003980	3252587	0.165517	0.0256469	0.81	1	4	Micropolitan	4.25338e+06	0.216446	1.75139e+06	0.0891247	500398	0.0254642
1033020100	Alabama	AL	5151804	3175	300	0.235	0.032	13.3047	0.65	746.125	3623344	2355173	0.457155	0.0757697	0.98	1	1	Metropolitan	3.07984e+06	0.597818	1.26817e+06	0.24616	362334	0.0703316
1033020200	Alabama	AL	2917312	1895	278	0.247	0.0325	13.3047	0.65	468.065	2273025	1477466	0.506448	0.0998029	0.95	1	1	Metropolitan	1.93207e+06	0.662278	795559	0.272703	227302	0.077915
1033020300	Alabama	AL	5213023	2081	274	0.284	0.027	13.3047	0.65	591.004	2870043	1865528	0.357859	0.0581174	0.95	1	1	Metropolitan	2.43954e+06	0.46797	1.00451e+06	0.192693	287004	0.0550552
1033020400	Alabama	AL	6303331	1822	168	0.134	0.025	13.3047	0.65	244.148	1185635	770663	0.122263	0.025444	0.5	0.6	1	Metropolitan	1.00779e+06	0.159882	414972	0.0658338	118564	0.0188097
1033020500	Alabama	AL	24223283	5568	548	0.212	0.026	13.3047	0.65	1180.42	5732354	3726030	0.15382	0.0241881	0.89	1	1	Metropolitan	4.8725e+06	0.20115	2.00632e+06	0.0828263	573235	0.0236646
1033020600	Alabama	AL	9885961	4421	330	0.184	0.021	13.3047	0.65	813.464	3950356	2567732	0.259735	0.0354207	0.85	1	1	Metropolitan	3.3578e+06	0.339654	1.38262e+06	0.139857	395036	0.0399593
1033020701	Alabama	AL	120189119	6546	513	0.177	0.0175	13.3047	0.65	1158.64	5626615	3657300	0.0304295	0.00383906	0.76	0.8	1	Metropolitan	4.78262e+06	0.0397925	1.96932e+06	0.0163851	562662	0.00468147
1033020703	Alabama	AL	8140717	4941	556	0.178	0.028	13.3047	0.65	879.498	4.27103e+06	2.77617e+06	0.341023	0.0659567	0.86	1	1	Metropolitan	3.63038e+06	0.445953	1.49486e+06	0.183628	427103	0.0524651
1033020704	Alabama	AL	7276765	4408	318	0.166	0.0255	13.3047	0.65	731.728	3553429	2309729	0.317412	0.0538682	0.67	0.8	1	Metropolitan	3.02041e+06	0.415077	1.2437e+06	0.170914	355343	0.0488325
1033020801	Alabama	AL	139761551	4269	366	0.19	0.019	13.3047	0.65	811.11	3938925	2560301	0.0183191	0.002413	0.57	0.6	2	Metro-Commuting	3.34809e+06	0.0239557	1.37862e+06	0.00986411	393892	0.00281832
1033020802	Alabama	AL	216312346	3811	498	0.228	0.022	13.3047	0.65	868.908	4219604	2742743	0.0126795	0.00205965	0.68	0.8	2	Metro-Commuting	3.58666e+06	0.0165809	1.47686e+06	0.00682745	421960	0.0019507
1033020901	Alabama	AL	133552378	4463	449	0.25	0.019	13.3047	0.65	1115.75	5418322	3521910	0.026371	0.00332498	0.59	0.6	2	Metro-Commuting	4.60557e+06	0.0344852	1.89641e+06	0.0141998	541832	0.00405708
1033020902	Alabama	AL	266723453	3567	344	0.224	0.0295	13.3047	0.65	799.008	3.88016e+06	2.5221e+06	0.00945586	0.0015435	0.75	0.8	2	Metro-Commuting	3.29813e+06	0.0123654	1.35805e+06	0.00509162	388016	0.00145475
1033021000	Alabama	AL	669251556	3804	404	0.213	0.022	13.3047	0.65	810.252	3.93476e+06	2.55759e+06	0.00382157	0.000566152	0.68	0.8	2	Metro-Commuting	3.34454e+06	0.00499744	1.37717e+06	0.00205777	393476	0.000587934
1035960200	Alabama	AL	564732777	2070	297	0.228	0.0185	13.3047	0.65	471.96	2291939	1489761	0.00263799	0.000434827	0.33	0.4	3	Metro-Commuting	1.94815e+06	0.00344968	802179	0.00142046	229194	0.000405845
1035960300	Alabama	AL	392301798	1807	272	0.259	0.019	13.3047	0.65	468.013	2272772	1477302	0.00376573	0.000630572	0.51	0.6	8	Town-Commuting	1.93186e+06	0.00492441	795470	0.0020277	227277	0.000579343
1035960400	Alabama	AL	483650797	3362	469	0.221	0.015	13.3047	0.65	743.002	3608178	2345316	0.00484919	0.000752283	0.75	0.8	10	Rural	3.06695e+06	0.00634125	1.26286e+06	0.0026111	360818	0.00074603
1035960500	Alabama	AL	90877900	1644	382	0.272	0.02	13.3047	0.65	447.168	2171544	1411504	0.0155319	0.00378538	0.64	0.8	7	Small Town	1.84581e+06	0.0203109	760040	0.00836331	217154	0.00238952
1035960600	Alabama	AL	677076629	3511	476	0.234	0.0145	13.3047	0.65	821.574	3.98974e+06	2.59333e+06	0.00383019	0.000570943	0.55	0.6	7	Small Town	3.39128e+06	0.00500871	1.39641e+06	0.00206241	398974	0.00058926
1037961000	Alabama	AL	252992249	3587	316	0.237	0.013	13.3047	0.65	850.119	4128361	2683435	0.0106068	0.00110074	0.72	0.8	8	Town-Commuting	3.50911e+06	0.0138704	1.44493e+06	0.00571135	412836	0.00163181
1037961100	Alabama	AL	808247407	3459	359	0.226	0.0145	13.3047	0.65	781.734	3.79627e+06	2.46757e+06	0.00305299	0.000372518	0.29	0.4	5	Micro-Commuting	3.22683e+06	0.00399238	1.32869e+06	0.00164392	379627	0.000469691
1037961200	Alabama	AL	664598430	3711	366	0.207	0.0135	13.3047	0.65	768.177	3.73043e+06	2.42478e+06	0.00364849	0.000431392	0.32	0.4	3	Metro-Commuting	3.17087e+06	0.0047711	1.30565e+06	0.00196457	373043	0.000561306
1039961600	Alabama	AL	370625103	4324	352	0.198	0.022	13.3047	0.65	856.152	4.15766e+06	2.70248e+06	0.00729168	0.00100436	0.37	0.4	9	Town-Commuting	3.53401e+06	0.00953527	1.45518e+06	0.00392629	415766	0.0011218
1039961700	Alabama	AL	507907645	3744	387	0.23	0.0155	13.3047	0.65	861.12	4.18178e+06	2.71816e+06	0.00535168	0.000660363	0.41	0.6	8	Town-Commuting	3.55452e+06	0.00699835	1.46362e+06	0.00288167	418178	0.000823336
1039961800	Alabama	AL	44297043	2957	305	0.197	0.015	13.3047	0.65	582.529	2828886	1838776	0.0415101	0.00532181	0.84	1	7	Small Town	2.40455e+06	0.0542825	990110	0.0223516	282889	0.00638617
1039961900	Alabama	AL	41939260	2103	241	0.177	0.021	13.3047	0.65	372.231	1807634	1174962	0.0280158	0.00462126	0.61	0.8	7	Small Town	1.53649e+06	0.0366361	632672	0.0150854	180763	0.00431012
1039962000	Alabama	AL	50492799	3815	360	0.202	0.019	13.3047	0.65	770.63	3742345	2432524	0.0481757	0.00641873	0.86	1	7	Small Town	3.18099e+06	0.062999	1.30982e+06	0.0259407	374235	0.00741164
1039962100	Alabama	AL	15593280	2009	288	0.266	0.0215	13.3047	0.65	534.394	2595132	1686836	0.108177	0.0178028	0.92	1	7	Small Town	2.20586e+06	0.141462	908296	0.0582492	259513	0.0166426
1039962300	Alabama	AL	281591576	3378	316	0.221	0.0165	13.3047	0.65	746.538	3.62535e+06	2.35648e+06	0.00836842	0.0010016	0.31	0.4	10	Rural	3.08155e+06	0.0109433	1.26887e+06	0.00450607	362535	0.00128745
1039962400	Alabama	AL	157137513	3085	235	0.164	0.0195	13.3047	0.65	505.94	2456954	1597020	0.0101632	0.00143515	0.22	0.4	7	Small Town	2.08841e+06	0.0132903	859934	0.00547249	245695	0.00156357
1039962500	Alabama	AL	12624682	1392	154	0.22	0.028	13.3047	0.65	306.24	1487167	966659	0.076569	0.0129122	0.35	0.4	7	Small Town	1.26409e+06	0.100129	520509	0.0412294	148717	0.0117798
1039962600	Alabama	AL	12092865	1579	164	0.251	0.028	13.3047	0.65	396.329	1924659	1251028	0.103452	0.0157681	0.66	0.8	7	Small Town	1.63596e+06	0.135283	673631	0.0557048	192466	0.0159157
1039962700	Alabama	AL	13180646	1717	209	0.259	0.0245	13.3047	0.65	444.703	2159574	1403723	0.106499	0.0164177	0.77	0.8	7	Small Town	1.83564e+06	0.139268	755851	0.0573455	215957	0.0163844
1039962800	Alabama	AL	251647160	1821	254	0.235	0.0235	13.3047	0.65	427.935	2.07814e+06	1.35079e+06	0.00536781	0.00092126	0.31	0.4	2	Metro-Commuting	1.76642e+06	0.00701944	727351	0.00289036	207814	0.000825817
1039962900	Alabama	AL	537219388	1954	164	0.186	0.019	13.3047	0.65	363.444	1764962	1147226	0.00213549	0.000282329	0.1	0.2	8	Town-Commuting	1.50022e+06	0.00279256	617737	0.00114988	176496	0.000328537
1039963000	Alabama	AL	407011447	3322	365	0.23	0.015	13.3047	0.65	764.06	3710440	2411786	0.0059256	0.000757121	0.7	0.8	3	Metro-Commuting	3.15387e+06	0.00774886	1.29865e+06	0.00319071	371044	0.00091163
1041963400	Alabama	AL	240328810	1979	239	0.197	0.0165	13.3047	0.65	389.863	1893259	1230618	0.00512056	0.000752567	0.25	0.4	2	Metro-Commuting	1.60927e+06	0.00669612	662641	0.00275722	189326	0.000787779
1041963500	Alabama	AL	226609994	1910	271	0.271	0.0175	13.3047	0.65	517.61	2513626	1633857	0.00720999	0.00112396	0.41	0.6	2	Metro-Commuting	2.13658e+06	0.00942845	879769	0.0038823	251363	0.00110923
1041963600	Alabama	AL	374951722	2999	302	0.232	0.0145	13.3047	0.65	695.768	3378799	2196220	0.00585734	0.000694207	0.42	0.6	2	Metro-Commuting	2.87198e+06	0.0076596	1.18258e+06	0.00315395	337880	0.000901129
1041963700	Alabama	AL	258576217	3892	337	0.197	0.016	13.3047	0.65	766.724	3.72338e+06	2.4202e+06	0.0093597	0.00111116	0.52	0.6	3	Metro-Commuting	3.16487e+06	0.0122396	1.30318e+06	0.00503984	372338	0.00143995
1041963800	Alabama	AL	274747805	1453	229	0.243	0.014	13.3047	0.65	353.079	1714628	1114508	0.00405648	0.000680698	0.52	0.6	10	Rural	1.45743e+06	0.00530462	600120	0.00218426	171463	0.000624073
1041963900	Alabama	AL	207126813	1611	215	0.226	0.024	13.3047	0.65	364.086	1768080	1149252	0.00554854	0.000946319	0.33	0.4	2	Metro-Commuting	1.50287e+06	0.00725579	618828	0.00298768	176808	0.000853622
1043964100	Alabama	AL	148343738	6624	795	0.267	0.016	13.3047	0.65	1768.61	8588742	5582682	0.0376334	0.0050484	0.65	0.8	9	Town-Commuting	7.30043e+06	0.0492129	3.00606e+06	0.0202641	858874	0.00578976
1043964200	Alabama	AL	155519204	7055	638	0.207	0.0265	13.3047	0.65	1460.38	7091944	4609764	0.0296411	0.0046459	0.4	0.6	5	Micro-Commuting	6.02815e+06	0.0387615	2.48218e+06	0.0159606	709194	0.00456017
1043964300	Alabama	AL	91089822	4924	396	0.21	0.0225	13.3047	0.65	1034.04	5021521	3263989	0.0358326	0.00480042	0.47	0.6	5	Micro-Commuting	4.26829e+06	0.0468581	1.75753e+06	0.0192945	502152	0.00551271
1043964400	Alabama	AL	77040095	4218	508	0.233	0.0215	13.3047	0.65	982.794	4772659	3102229	0.0402677	0.00610949	0.4	0.6	5	Micro-Commuting	4.05676e+06	0.0526578	1.67043e+06	0.0216826	477266	0.00619503
1043964500	Alabama	AL	217842592	4400	417	0.216	0.02	13.3047	0.65	950.4	4615347	2999976	0.0137713	0.00182465	0.19	0.2	5	Micro-Commuting	3.92305e+06	0.0180086	1.61537e+06	0.00741532	461535	0.00211866
1043964600	Alabama	AL	133662955	3773	403	0.22	0.025	13.3047	0.65	830.06	4030950	2620118	0.0196024	0.00305709	0.34	0.4	5	Micro-Commuting	3.42631e+06	0.0256339	1.41083e+06	0.0105552	403095	0.00301576
1043964700	Alabama	AL	71337722	5553	423	0.21	0.0185	13.3047	0.65	1166.13	5.66298e+06	3.68094e+06	0.0515987	0.00600929	0.52	0.6	4	Micropolitan	4.81353e+06	0.0674753	1.98204e+06	0.0277839	566298	0.00793827
1043964800	Alabama	AL	9575671	4151	329	0.195	0.029	13.3047	0.65	809.445	3.93084e+06	2.55505e+06	0.266827	0.0449655	0.71	0.8	4	Micropolitan	3.34121e+06	0.348927	1.37579e+06	0.143676	393084	0.0410503
1043964900	Alabama	AL	50113321	6595	456	0.168	0.0185	13.3047	0.65	1107.96	5380493	3497320	0.0697882	0.00907435	0.66	0.8	4	Micropolitan	4.57342e+06	0.0912615	1.88317e+06	0.0375783	538049	0.0107367
1043965000	Alabama	AL	23641363	6499	485	0.197	0.0275	13.3047	0.65	1280.3	6217427	4041328	0.170943	0.0270585	0.91	1	4	Micropolitan	5.28481e+06	0.223541	2.1761e+06	0.0920463	621743	0.0262989
1043965100	Alabama	AL	54945981	3777	454	0.198	0.022	13.3047	0.65	747.846	3.6317e+06	2.36061e+06	0.0429623	0.00703245	0.75	0.8	5	Micro-Commuting	3.08695e+06	0.0561815	1.2711e+06	0.0231335	363170	0.00660959
1043965200	Alabama	AL	56700612	2618	239	0.211	0.025	13.3047	0.65	552.398	2682564	1743666	0.0307522	0.00459972	0.51	0.6	5	Micro-Commuting	2.28018e+06	0.0402144	938897	0.0165589	268256	0.0047311
1043965300	Alabama	AL	141369627	4589	412	0.231	0.016	13.3047	0.65	1060.06	5147875	3346119	0.0236693	0.00268393	0.45	0.6	5	Micro-Commuting	4.37569e+06	0.0309521	1.80176e+06	0.012745	514787	0.00364143
1043965401	Alabama	AL	63645542	3280	337	0.238	0.02	13.3047	0.65	780.64	3790956	2464121	0.0387163	0.00513892	0.64	0.8	5	Micro-Commuting	3.22231e+06	0.050629	1.32683e+06	0.0208473	379096	0.00595636
1043965402	Alabama	AL	126662104	4282	382	0.243	0.0205	13.3047	0.65	1040.53	5053018	3284462	0.0259309	0.00318386	0.83	1	5	Micro-Commuting	4.29507e+06	0.0339096	1.76856e+06	0.0139628	505302	0.00398937
1043965500	Alabama	AL	196876328	5315	740	0.209	0.02	13.3047	0.65	1110.84	5394454	3506395	0.0178101	0.00300891	0.38	0.4	5	Micro-Commuting	4.58529e+06	0.0232902	1.88806e+06	0.00959008	539445	0.00274002
1043965600	Alabama	AL	134566348	2397	346	0.221	0.0345	13.3047	0.65	529.737	2572517	1672136	0.0124261	0.002642	0.28	0.4	5	Micro-Commuting	2.18664e+06	0.0162495	900381	0.00669098	257252	0.00191171
1043965700	Alabama	AL	202562830	2803	391	0.21	0.03	13.3047	0.65	588.63	2858514	1858034	0.00917263	0.00183146	0.65	0.8	5	Micro-Commuting	2.42974e+06	0.011995	1.00048e+06	0.00493911	285851	0.00141117
1045020000	Alabama	AL	175283575	5311	427	0.149	0.035	13.3047	0.65	791.339	3842913	2497893	0.0142506	0.0035381	0.31	0.4	4	Micropolitan	3.26648e+06	0.0186354	1.34502e+06	0.00767339	384291	0.0021924
1045020100	Alabama	AL	364703944	3335	401	0.218	0.0175	13.3047	0.65	727.03	3.53061e+06	2.2949e+06	0.0062925	0.000909734	0.59	0.6	5	Micro-Commuting	3.00102e+06	0.00822865	1.23572e+06	0.00338827	353061	0.000968077
1045020200	Alabama	AL	247498568	2120	178	0.194	0.015	13.3047	0.65	411.28	1997264	1298222	0.00524537	0.000598708	0.14	0.2	2	Metro-Commuting	1.69767e+06	0.00685933	699043	0.00282443	199726	0.00080698
1045020300	Alabama	AL	111273218	2266	241	0.211	0.0245	13.3047	0.65	478.126	2.32188e+06	1.50922e+06	0.0135632	0.00213567	0.75	0.8	2	Metro-Commuting	1.9736e+06	0.0177365	812659	0.00730328	232188	0.00208665
1045020400	Alabama	AL	62297960	2599	317	0.162	0.0235	13.3047	0.65	421.038	2044651	1329023	0.0213333	0.00404319	0.44	0.6	2	Metro-Commuting	1.73795e+06	0.0278974	715628	0.0114872	204465	0.00328205
1045020500	Alabama	AL	11198910	1831	204	0.206	0.028	13.3047	0.65	377.186	1.8317e+06	1.1906e+06	0.106314	0.0186847	0.74	0.8	4	Micropolitan	1.55694e+06	0.139026	641094	0.0572461	183170	0.016356
1045020700	Alabama	AL	12077804	3176	456	0.255	0.024	13.3047	0.65	809.88	3.93295e+06	2.55642e+06	0.211663	0.0363372	0.88	1	4	Micropolitan	3.34301e+06	0.276789	1.37653e+06	0.113972	393295	0.0325635
1045020801	Alabama	AL	19261325	3231	264	0.215	0.0225	13.3047	0.65	694.665	3373443	2192738	0.113841	0.0151149	0.43	0.6	4	Micropolitan	2.86743e+06	0.14887	1.18071e+06	0.0612993	337344	0.0175141
1045020802	Alabama	AL	36286559	4237	410	0.183	0.024	13.3047	0.65	775.371	3765369	2447490	0.0674489	0.010993	0.78	0.8	4	Micropolitan	3.20056e+06	0.0882024	1.31788e+06	0.0363187	376537	0.0103768
1045021101	Alabama	AL	34004737	4768	420	0.178	0.013	13.3047	0.65	848.704	4121490	2678968	0.0787822	0.00901472	0.63	0.8	4	Micropolitan	3.50327e+06	0.103023	1.44252e+06	0.0424212	412149	0.0121203
1045021102	Alabama	AL	22950199	4087	315	0.219	0.024	13.3047	0.65	895.053	4346570	2825271	0.123104	0.0164933	0.7	0.8	4	Micropolitan	3.69458e+06	0.160983	1.5213e+06	0.066287	434657	0.0189391
1045021200	Alabama	AL	100625856	2642	350	0.228	0.014	13.3047	0.65	602.376	2925268	1901424	0.018896	0.00275908	0.69	0.8	5	Micro-Commuting	2.48648e+06	0.0247101	1.02384e+06	0.0101748	292527	0.00290707
1045021300	Alabama	AL	148283138	4433	321	0.186	0.013	13.3047	0.65	824.538	4004134	2602687	0.0175521	0.00176644	0.45	0.6	2	Metro-Commuting	3.40351e+06	0.0229528	1.40145e+06	0.00945116	400413	0.00270033
1045021400	Alabama	AL	111581706	5241	389	0.241	0.012	13.3047	0.65	1263.08	6.13379e+06	3.98697e+06	0.0357314	0.00319357	0.92	1	1	Metropolitan	5.21372e+06	0.0467256	2.14683e+06	0.01924	613379	0.00549713
1047956100	Alabama	AL	324713074	6406	529	0.19	0.013	13.3047	0.65	1217.14	5.91069e+06	3.84195e+06	0.0118318	0.00126886	0.77	0.8	5	Micro-Commuting	5.02409e+06	0.0154724	2.06874e+06	0.00637099	591069	0.00182028
1047956201	Alabama	AL	129069007	2324	345	0.227	0.0215	13.3047	0.65	527.548	2561887	1665226	0.0129018	0.00227191	0.75	0.8	5	Micro-Commuting	2.1776e+06	0.0168716	896660	0.00694714	256189	0.0019849
1047956202	Alabama	AL	183289053	1987	276	0.198	0.019	13.3047	0.65	393.426	1.91056e+06	1.24186e+06	0.00677545	0.00114387	0.18	0.2	5	Micro-Commuting	1.62398e+06	0.0088602	668697	0.00364832	191056	0.00104238
1047956300	Alabama	AL	17648914	3817	470	0.232	0.032	13.3047	0.65	885.544	4300392	2795255	0.158381	0.0292841	0.67	0.8	4	Micropolitan	3.65533e+06	0.207114	1.50514e+06	0.0852822	430039	0.0243663
1047956400	Alabama	AL	4121993	3020	471	0.31	0.0355	13.3047	0.65	936.2	4.54639e+06	2.95515e+06	0.716923	0.138716	0.94	1	4	Micropolitan	3.86443e+06	0.937515	1.59124e+06	0.386036	454639	0.110296
1047956500	Alabama	AL	7094873	3083	348	0.319	0.0345	13.3047	0.65	983.477	4775976	3104385	0.437553	0.0684009	0.99	1	4	Micropolitan	4.05958e+06	0.572185	1.67159e+06	0.235606	477598	0.0673159
1047956600	Alabama	AL	2755910	2389	315	0.231	0.036	13.3047	0.65	551.859	2679946	1741965	0.632083	0.129033	0.94	1	4	Micropolitan	2.27795e+06	0.826571	937981	0.340353	267995	0.0972436
1047956701	Alabama	AL	7337033	2008	278	0.165	0.022	13.3047	0.65	331.32	1.60896e+06	1.04582e+06	0.142541	0.0273979	0.57	0.6	4	Micropolitan	1.36762e+06	0.186399	563136	0.0767526	160896	0.0219293
1047956702	Alabama	AL	6826807	1595	190	0.198	0.026	13.3047	0.65	315.81	1533641	996867	0.146022	0.0258889	0.66	0.8	4	Micropolitan	1.3036e+06	0.190952	536774	0.0786275	153364	0.022465
1047956800	Alabama	AL	9293968	2326	296	0.205	0.029	13.3047	0.65	476.83	2315589	1505133	0.161947	0.0308152	0.91	1	4	Micropolitan	1.96825e+06	0.211777	810456	0.0872024	231559	0.024915
1047956900	Alabama	AL	547903301	2567	409	0.261	0.023	13.3047	0.65	669.987	3.2536e+06	2.11484e+06	0.00385988	0.000702791	0.58	0.6	10	Rural	2.76556e+06	0.00504753	1.13876e+06	0.0020784	325360	0.000593828
1047957000	Alabama	AL	911714756	1183	231	0.25	0.018	13.3047	0.65	295.75	1.43623e+06	933547	0.00102395	0.000213101	0.64	0.8	10	Rural	1.22079e+06	0.00133901	502679	0.000551356	143623	0.00015753
1047957100	Alabama	AL	208516251	1412	174	0.236	0.016	13.3047	0.65	333.232	1.61825e+06	1.05186e+06	0.0050445	0.000709499	0.82	1	10	Rural	1.37551e+06	0.00659665	566386	0.00271627	161825	0.000776077
1047957200	Alabama	AL	35991974	1278	339	0.237	0.022	13.3047	0.65	302.886	1470880	956072	0.0265635	0.00746518	0.94	1	4	Micropolitan	1.25025e+06	0.0347368	514808	0.0143034	147088	0.00408669
1047957300	Alabama	AL	177767471	3754	467	0.249	0.018	13.3047	0.65	934.746	4539328	2950563	0.0165979	0.00238809	0.93	1	5	Micro-Commuting	3.85843e+06	0.0217049	1.58876e+06	0.00893732	453933	0.00255352
1049960100	Alabama	AL	202886501	5794	579	0.222	0.0135	13.3047	0.65	1286.27	6246395	4060156	0.020012	0.00234098	0.37	0.4	2	Metro-Commuting	5.30944e+06	0.0261695	2.18624e+06	0.0107757	624639	0.00307876
1049960200	Alabama	AL	114319521	3172	371	0.243	0.02	13.3047	0.65	770.796	3743151	2433048	0.0212829	0.00304382	0.52	0.6	10	Rural	3.18168e+06	0.0278315	1.3101e+06	0.01146	374315	0.00327429
1049960300	Alabama	AL	108893601	7454	664	0.249	0.016	13.3047	0.65	1856.05	9013359	5858684	0.0538019	0.00590944	0.55	0.6	10	Rural	7.66136e+06	0.0703563	3.15468e+06	0.0289703	901336	0.00827722
1049960400	Alabama	AL	137371506	6047	559	0.225	0.015	13.3047	0.65	1360.58	6607245	4294710	0.0312635	0.00356322	0.42	0.6	9	Town-Commuting	5.61616e+06	0.040883	2.31254e+06	0.0168342	660725	0.00480976
1049960500	Alabama	AL	214273369	5782	689	0.237	0.016	13.3047	0.65	1370.33	6.65464e+06	4.32551e+06	0.0201869	0.00276476	0.32	0.4	6	Micro-Commuting	5.65644e+06	0.0263982	2.32912e+06	0.0108699	665464	0.00310568
1049960600	Alabama	AL	214473877	5839	606	0.247	0.0205	13.3047	0.65	1442.23	7003794	4552466	0.0212262	0.00282074	0.38	0.4	5	Micro-Commuting	5.95323e+06	0.0277573	2.45133e+06	0.0114295	700379	0.00326557
1049960700	Alabama	AL	151606894	8082	877	0.256	0.0165	13.3047	0.65	2068.99	1.00475e+07	6.53086e+06	0.0430776	0.00543686	0.44	0.6	5	Micro-Commuting	8.54035e+06	0.0563322	3.51661e+06	0.0231956	1.00475e+06	0.00662732
1049960800	Alabama	AL	207903622	5064	611	0.249	0.0185	13.3047	0.65	1260.94	6123377	3980195	0.0191444	0.00271269	0.81	1	10	Rural	5.20487e+06	0.025035	2.14318e+06	0.0103085	612338	0.0029453
1049960900	Alabama	AL	132456530	3913	431	0.256	0.0155	13.3047	0.65	1001.73	4864607	3161995	0.0238719	0.00300047	0.82	1	10	Rural	4.13492e+06	0.0312172	1.70261e+06	0.0128541	486461	0.00367261
1049961000	Alabama	AL	116791280	4425	412	0.237	0.024	13.3047	0.65	1048.72	5092835	3310342	0.0283441	0.00389911	0.48	0.6	10	Rural	4.32891e+06	0.0370653	1.78249e+06	0.0152622	509283	0.00436063
1049961100	Alabama	AL	34076337	3306	422	0.192	0.0185	13.3047	0.65	634.752	3082493	2003620	0.058798	0.0094036	0.83	1	7	Small Town	2.62012e+06	0.0768897	1.07887e+06	0.0316605	308249	0.00904584
1049961200	Alabama	AL	44592185	2302	292	0.174	0.029	13.3047	0.65	400.548	1945147	1264346	0.0283535	0.00593854	0.58	0.6	8	Town-Commuting	1.65338e+06	0.0370777	680802	0.0152673	194515	0.00436208
1049961300	Alabama	AL	91328722	6002	539	0.283	0.03	13.3047	0.65	1698.57	8.2486e+06	5.36159e+06	0.0587065	0.00815622	0.68	0.8	7	Small Town	7.01131e+06	0.0767701	2.88701e+06	0.0316112	824860	0.00903177
1049961400	Alabama	AL	245824078	4128	471	0.227	0.02	13.3047	0.65	937.056	4.55055e+06	2.95785e+06	0.0120324	0.00173455	0.51	0.6	10	Rural	3.86796e+06	0.0157347	1.59269e+06	0.00647899	455055	0.00185114
1051030100	Alabama	AL	176911683	9137	540	0.235	0.019	13.3047	0.65	2147.2	10427242	6777707	0.0383112	0.00383682	0.57	0.6	1	Metropolitan	8.86316e+06	0.0500993	3.64953e+06	0.0206291	1.04272e+06	0.00589404
1051030200	Alabama	AL	290308396	4710	466	0.184	0.019	13.3047	0.65	866.64	4208591	2735584	0.00942303	0.00134758	0.29	0.4	2	Metro-Commuting	3.5773e+06	0.0123224	1.47301e+06	0.00507394	420859	0.0014497
1051030300	Alabama	AL	165409186	2583	265	0.177	0.0245	13.3047	0.65	457.191	2220218	1443142	0.00872468	0.00150321	0.31	0.4	2	Metro-Commuting	1.88719e+06	0.0114092	777076	0.0046979	222022	0.00134226
1051030400	Alabama	AL	323701332	7073	596	0.2	0.019	13.3047	0.65	1414.6	6.8696e+06	4.46524e+06	0.0137943	0.00175169	0.86	1	7	Small Town	5.83916e+06	0.0180387	2.40436e+06	0.00742771	686960	0.0021222
1051030500	Alabama	AL	166900759	4764	461	0.202	0.018	13.3047	0.65	962.328	4673272	3037627	0.0182002	0.00239416	0.36	0.4	2	Metro-Commuting	3.97228e+06	0.0238003	1.63565e+06	0.00980011	467327	0.00280003
1051030600	Alabama	AL	134526620	6834	612	0.246	0.0255	13.3047	0.65	1681.16	8164095	5306662	0.0394469	0.00540361	0.47	0.6	2	Metro-Commuting	6.93948e+06	0.0515844	2.85743e+06	0.0212407	816409	0.00606876
1051030701	Alabama	AL	94522021	7860	515	0.136	0.021	13.3047	0.65	1068.96	5191100	3374215	0.0356977	0.00598786	0.22	0.4	2	Metro-Commuting	4.41244e+06	0.0466816	1.81689e+06	0.0192218	519110	0.00549195
1051030702	Alabama	AL	108750222	3774	332	0.137	0.0155	13.3047	0.65	517.038	2510848	1632051	0.0150073	0.00215077	0.3	0.4	2	Metro-Commuting	2.13422e+06	0.019625	878797	0.00808087	251085	0.00230882
1051030800	Alabama	AL	58443794	6799	736	0.191	0.019	13.3047	0.65	1298.61	6306325	4099111	0.0701377	0.0103114	0.68	0.8	2	Metro-Commuting	5.36038e+06	0.0917185	2.20721e+06	0.0377664	630633	0.0107904
1051030901	Alabama	AL	27174184	6379	437	0.155	0.0135	13.3047	0.65	988.745	4801559	3121013	0.114852	0.0127268	0.07	0.2	1	Metropolitan	4.08132e+06	0.150191	1.68055e+06	0.0618435	480156	0.0176696
1051030902	Alabama	AL	29145278	3815	402	0.199	0.013	13.3047	0.65	759.185	3686766	2396398	0.0822225	0.010194	0.83	1	1	Metropolitan	3.13375e+06	0.107522	1.29037e+06	0.0442737	368677	0.0126496
1051031000	Alabama	AL	23622938	7260	718	0.218	0.023	13.3047	0.65	1582.68	7685835	4995793	0.211481	0.0305822	0.41	0.6	1	Metropolitan	6.53296e+06	0.276552	2.69004e+06	0.113874	768584	0.0325355
1051031100	Alabama	AL	10724639	3910	303	0.173	0.019	13.3047	0.65	676.43	3284890	2135178	0.199091	0.0267606	0.56	0.6	1	Metropolitan	2.79216e+06	0.26035	1.14971e+06	0.107203	328489	0.0306294
1051031200	Alabama	AL	55396497	1604	186	0.233	0.0145	13.3047	0.65	373.732	1814923	1179700	0.0212956	0.00280258	0.86	1	1	Metropolitan	1.54268e+06	0.0278481	635223	0.0114668	181492	0.00327624
1051031300	Alabama	AL	36189251	4642	480	0.215	0.02	13.3047	0.65	998.03	4846649	3150322	0.0870513	0.0121078	0.75	0.8	1	Metropolitan	4.11965e+06	0.113836	1.69633e+06	0.0468738	484665	0.0133925
1053969800	Alabama	AL	953685133	5567	565	0.23	0.015	13.3047	0.65	1280.41	6.21795e+06	4.04167e+06	0.00423795	0.000511261	0.71	0.8	7	Small Town	5.28525e+06	0.00554193	2.17628e+06	0.00228197	621795	0.000651992
1053969900	Alabama	AL	312897428	3831	388	0.218	0.0195	13.3047	0.65	835.158	4055707	2636210	0.00842516	0.00113845	0.69	0.8	9	Town-Commuting	3.44735e+06	0.0110175	1.4195e+06	0.00453662	405571	0.00129618
1053970100	Alabama	AL	106419853	4703	427	0.162	0.0175	13.3047	0.65	761.886	3699883	2404924	0.0225984	0.00318892	0.73	0.8	7	Small Town	3.1449e+06	0.0295518	1.29496e+06	0.0121684	369988	0.00347668
1053970200	Alabama	AL	8963609	1677	220	0.256	0.0285	13.3047	0.65	429.312	2084832	1355141	0.151182	0.0260121	0.92	1	7	Small Town	1.77211e+06	0.1977	729691	0.0814059	208483	0.0232588
1053970300	Alabama	AL	333495168	3558	408	0.245	0.018	13.3047	0.65	871.71	4233212	2751588	0.00825076	0.00112366	0.76	0.8	9	Town-Commuting	3.59823e+06	0.0107895	1.48162e+06	0.00444272	423321	0.00126935
1053970400	Alabama	AL	456500860	5625	480	0.271	0.029	13.3047	0.65	1524.38	7402694	4811751	0.0105405	0.00144267	0.77	0.8	10	Rural	6.29229e+06	0.0137837	2.59094e+06	0.00567566	740269	0.00162162
1053970500	Alabama	AL	169425064	4354	628	0.243	0.018	13.3047	0.65	1058.02	5137983	3339689	0.0197119	0.00319617	0.89	1	9	Town-Commuting	4.36729e+06	0.0257771	1.79829e+06	0.0106141	513798	0.0030326
1053970600	Alabama	AL	87001110	3968	517	0.277	0.022	13.3047	0.65	1099.14	5337641	3469467	0.0398784	0.00608509	0.71	0.8	7	Small Town	4.537e+06	0.0521487	1.86817e+06	0.021473	533764	0.00613514
1053970700	Alabama	AL	40231839	3774	622	0.235	0.0215	13.3047	0.65	886.89	4.30693e+06	2.7995e+06	0.0695843	0.0131168	0.64	0.8	7	Small Town	3.66089e+06	0.0909948	1.50743e+06	0.0374685	430693	0.0107053
1055000200	Alabama	AL	14020970	3508	365	0.229	0.0235	13.3047	0.65	803.332	3.90115e+06	2.53575e+06	0.180854	0.02643	0.93	1	1	Metropolitan	3.31598e+06	0.236501	1.3654e+06	0.097383	390115	0.0278237
1055000300	Alabama	AL	4089847	2838	414	0.259	0.0305	13.3047	0.65	735.042	3569522	2320190	0.567305	0.106357	0.94	1	1	Metropolitan	3.03409e+06	0.74186	1.24933e+06	0.305472	356952	0.0872777
1055000400	Alabama	AL	22468743	3698	362	0.161	0.0245	13.3047	0.65	595.378	2.89128e+06	1.87933e+06	0.0836422	0.0151343	0.73	0.8	1	Metropolitan	2.45759e+06	0.109378	1.01195e+06	0.0450381	289128	0.012868
1055000500	Alabama	AL	3038864	1762	267	0.278	0.031	13.3047	0.65	489.836	2378749	1546187	0.508804	0.0957265	0.94	1	1	Metropolitan	2.02194e+06	0.665359	832562	0.273972	237875	0.0782776
1055000600	Alabama	AL	2350552	2172	240	0.296	0.032	13.3047	0.65	642.912	3122119	2029377	0.863362	0.133464	0.97	1	1	Metropolitan	2.6538e+06	1.12901	1.09274e+06	0.464887	312212	0.132825
1055000700	Alabama	AL	1345831	1136	218	0.322	0.0305	13.3047	0.65	365.792	1.77636e+06	1.15464e+06	0.857936	0.183603	0.97	1	1	Metropolitan	1.50991e+06	1.12192	621728	0.461966	177636	0.13199
1055000800	Alabama	AL	1898942	1209	204	0.345	0.025	13.3047	0.65	417.105	2025552	1316609	0.693338	0.127322	0.96	1	1	Metropolitan	1.72172e+06	0.906673	708943	0.373336	202555	0.106667
1055000900	Alabama	AL	12673254	2213	263	0.233	0.023	13.3047	0.65	515.629	2504006	1627604	0.128428	0.0198412	0.95	1	1	Metropolitan	2.1284e+06	0.167945	876402	0.0691537	250401	0.0197582
1055001000	Alabama	AL	1637544	1421	274	0.263	0.0275	13.3047	0.65	373.723	1814879	1179672	0.720391	0.158017	0.96	1	1	Metropolitan	1.54265e+06	0.94205	635208	0.387903	181488	0.110829
1055001100	Alabama	AL	27250897	5339	431	0.131	0.017	13.3047	0.65	699.409	3396481	2207713	0.0810143	0.0123815	0.35	0.4	1	Metropolitan	2.88701e+06	0.105942	1.18877e+06	0.0436231	339648	0.0124637
1055001200	Alabama	AL	6227078	2812	370	0.2	0.026	13.3047	0.65	562.4	2731136	1775238	0.285084	0.0527312	0.87	1	1	Metropolitan	2.32147e+06	0.372802	955897	0.153507	273114	0.043859
1055001300	Alabama	AL	5920170	2927	464	0.282	0.0235	13.3047	0.65	825.414	4008388	2605452	0.440098	0.0788184	0.93	1	1	Metropolitan	3.40713e+06	0.575512	1.40294e+06	0.236976	400839	0.0677073
1055001600	Alabama	AL	12004914	3242	438	0.207	0.021	13.3047	0.65	671.094	3258977	2118335	0.176456	0.0298124	0.92	1	1	Metropolitan	2.77013e+06	0.23075	1.14064e+06	0.0950146	325898	0.027147
1055001700	Alabama	AL	9118882	1682	243	0.248	0.023	13.3047	0.65	417.136	2025702	1316707	0.144393	0.024789	0.98	1	1	Metropolitan	1.72185e+06	0.188822	708996	0.0777503	202570	0.0222144
1055010100	Alabama	AL	32573516	2198	300	0.202	0.016	13.3047	0.65	443.996	2156140	1401491	0.0430255	0.00678969	0.88	1	1	Metropolitan	1.83272e+06	0.0562641	754649	0.0231676	215614	0.0066193
1055010200	Alabama	AL	28411805	5027	352	0.236	0.0225	13.3047	0.65	1186.37	5.76128e+06	3.74483e+06	0.131805	0.0155913	0.88	1	1	Metropolitan	4.89709e+06	0.172361	2.01645e+06	0.0709722	576128	0.0202778
1055010300	Alabama	AL	108613595	2560	312	0.218	0.0155	13.3047	0.65	558.08	2710157	1761602	0.016219	0.00228848	0.72	0.8	2	Metro-Commuting	2.30363e+06	0.0212094	948555	0.0087333	271016	0.00249523
1055010401	Alabama	AL	7938172	4100	360	0.198	0.0295	13.3047	0.65	811.8	3942276	2562479	0.322805	0.0558253	0.79	0.8	1	Metropolitan	3.35093e+06	0.422129	1.3798e+06	0.173818	394228	0.0496623
1055010402	Alabama	AL	88154730	4835	363	0.153	0.029	13.3047	0.65	739.755	3592410	2335066	0.0264883	0.00540017	0.71	0.8	1	Metropolitan	3.05355e+06	0.0346385	1.25734e+06	0.0142629	359241	0.00407512
1055010501	Alabama	AL	57408234	8468	111	0.159	0.031	13.3047	0.65	1346.41	6538467	4250003	0.0740313	0.0144663	0.12	0.2	1	Metropolitan	5.5577e+06	0.0968101	2.28846e+06	0.039863	653847	0.0113894
1055010502	Alabama	AL	58437886	5167	380	0.165	0.028	13.3047	0.65	852.555	4140191	2691124	0.046051	0.00851704	0.67	0.8	1	Metropolitan	3.51916e+06	0.0602206	1.44907e+06	0.0247967	414019	0.00708477
1055010601	Alabama	AL	41377084	5289	499	0.164	0.019	13.3047	0.65	867.396	4212262	2737970	0.0661712	0.00988664	0.42	0.6	1	Metropolitan	3.58042e+06	0.0865315	1.47429e+06	0.0356306	421226	0.0101802
1055010602	Alabama	AL	168333786	3596	336	0.209	0.016	13.3047	0.65	751.564	3649757	2372342	0.0140931	0.00170236	0.48	0.6	2	Metro-Commuting	3.10229e+06	0.0184294	1.27741e+06	0.00758858	364976	0.00216817
1055010700	Alabama	AL	90331536	3459	304	0.201	0.016	13.3047	0.65	695.259	3376328	2194613	0.0242951	0.00288084	0.47	0.6	2	Metro-Commuting	2.86988e+06	0.0317705	1.18171e+06	0.013082	337633	0.00373771
1055010800	Alabama	AL	130989463	2891	218	0.221	0.0215	13.3047	0.65	638.911	3102690	2016748	0.0153963	0.00189509	0.73	0.8	2	Metro-Commuting	2.63729e+06	0.0201336	1.08594e+06	0.0082903	310269	0.00236866
1055010900	Alabama	AL	95678340	1693	171	0.228	0.029	13.3047	0.65	386.004	1874519	1218437	0.0127347	0.00206836	0.73	0.8	2	Metro-Commuting	1.59334e+06	0.0166531	656082	0.00685716	187452	0.00195919
1055011001	Alabama	AL	87313089	5186	372	0.221	0.02	13.3047	0.65	1146.11	5565738	3617730	0.041434	0.00478473	0.35	0.4	5	Micro-Commuting	4.73088e+06	0.0541829	1.94801e+06	0.0223106	556574	0.00637446
1055011002	Alabama	AL	92835605	4594	426	0.224	0.013	13.3047	0.65	1029.06	4997318	3248257	0.0349893	0.0038276	0.56	0.6	5	Micro-Commuting	4.24772e+06	0.0457553	1.74906e+06	0.0188404	499732	0.00538298
1055011100	Alabama	AL	206116683	5135	542	0.246	0.015	13.3047	0.65	1263.21	6134420	3987373	0.0193452	0.00235812	0.55	0.6	3	Metro-Commuting	5.21426e+06	0.0252976	2.14705e+06	0.0104167	613442	0.00297619
1055011200	Alabama	AL	2379673	2591	381	0.262	0.026	13.3047	0.65	678.842	3.2966e+06	2.14279e+06	0.900456	0.159741	0.95	1	1	Metropolitan	2.80211e+06	1.17752	1.15381e+06	0.484861	329660	0.138532
1057020000	Alabama	AL	311470956	1435	160	0.247	0.0155	13.3047	0.65	354.445	1.72126e+06	1.11882e+06	0.00359205	0.000459583	0.59	0.6	3	Metro-Commuting	1.46307e+06	0.0046973	602441	0.00193418	172126	0.000552623
1057020100	Alabama	AL	368856827	3177	320	0.245	0.017	13.3047	0.65	778.365	3779908	2456940	0.00666096	0.000814708	0.46	0.6	3	Metro-Commuting	3.21292e+06	0.00871049	1.32297e+06	0.00358667	377991	0.00102476
1057020200	Alabama	AL	155097375	4243	350	0.188	0.0165	13.3047	0.65	797.684	3873725	2517922	0.0162345	0.00195538	0.68	0.8	7	Small Town	3.29267e+06	0.0212297	1.3558e+06	0.00874163	387373	0.00249761
1057020300	Alabama	AL	366349915	3903	299	0.261	0.02	13.3047	0.65	1018.68	4946944	3215514	0.00877716	0.000951043	0.86	1	7	Small Town	4.2049e+06	0.0114778	1.73143e+06	0.00472617	494694	0.00135033
1057020400	Alabama	AL	428249096	3736	316	0.229	0.017	13.3047	0.65	855.544	4154706	2700559	0.00630605	0.00070968	0.6	0.6	2	Metro-Commuting	3.5315e+06	0.00824637	1.45415e+06	0.00339556	415471	0.000970161
1059972900	Alabama	AL	160789531	4005	451	0.214	0.023	13.3047	0.65	857.07	4162117	2705376	0.0168256	0.00261918	0.75	0.8	2	Metro-Commuting	3.5378e+06	0.0220027	1.45674e+06	0.00905992	416212	0.00258855
1059973000	Alabama	AL	23105674	4773	529	0.209	0.0235	13.3047	0.65	997.557	4844352	3148829	0.136279	0.021516	0.86	1	2	Metro-Commuting	4.1177e+06	0.178212	1.69552e+06	0.0733812	484435	0.0209661
1059973100	Alabama	AL	320422530	2394	346	0.2	0.0245	13.3047	0.65	478.8	2325156	1511351	0.00471674	0.000893628	0.38	0.4	2	Metro-Commuting	1.97638e+06	0.00616805	813805	0.00253979	232516	0.000725653
1059973200	Alabama	AL	28925480	3912	621	0.235	0.02	13.3047	0.65	919.32	4464416	2901870	0.100322	0.0180698	0.91	1	2	Metro-Commuting	3.79475e+06	0.131191	1.56255e+06	0.0540197	446442	0.0154342
1059973300	Alabama	AL	166755495	3145	561	0.214	0.017	13.3047	0.65	673.03	3268379	2124446	0.0127399	0.00248769	0.87	1	2	Metro-Commuting	2.77812e+06	0.0166599	1.14393e+06	0.00685994	326838	0.00195998
1059973400	Alabama	AL	194204358	2650	409	0.252	0.026	13.3047	0.65	667.8	3242981	2107937	0.0108542	0.00201508	0.39	0.4	10	Rural	2.75653e+06	0.014194	1.13504e+06	0.00584458	324298	0.00166988
1059973500	Alabama	AL	149862937	2546	323	0.222	0.0185	13.3047	0.65	565.212	2744791	1784114	0.011905	0.00180702	0.23	0.4	10	Rural	2.33307e+06	0.015568	960677	0.00641037	274479	0.00183153
1059973600	Alabama	AL	276674295	1441	173	0.241	0.017	13.3047	0.65	347.281	1686471	1096206	0.00396208	0.0005517	0.51	0.6	10	Rural	1.4335e+06	0.00518118	590265	0.00213343	168647	0.000609551
1059973700	Alabama	AL	353745085	6600	690	0.223	0.021	13.3047	0.65	1471.8	7147378	4645796	0.0131332	0.0018479	0.52	0.6	10	Rural	6.07527e+06	0.0171742	2.50158e+06	0.00707171	714738	0.00202049
1061050100	Alabama	AL	437044572	4448	382	0.259	0.019	13.3047	0.65	1152.03	5594516	3636435	0.00832051	0.000939782	0.42	0.6	9	Town-Commuting	4.75534e+06	0.0108807	1.95808e+06	0.00448028	559452	0.00128008
1061050200	Alabama	AL	219706836	2522	267	0.194	0.014	13.3047	0.65	489.268	2375991	1544394	0.00702934	0.000900631	0.31	0.4	2	Metro-Commuting	2.01959e+06	0.00919221	831597	0.00378503	237599	0.00108144
1061050300	Alabama	AL	147108367	5617	391	0.246	0.0235	13.3047	0.65	1381.78	6710231	4361650	0.0296492	0.00350454	0.69	0.8	2	Metro-Commuting	5.7037e+06	0.0387721	2.34858e+06	0.015965	671023	0.00456142
1061050400	Alabama	AL	343325134	5449	480	0.233	0.018	13.3047	0.65	1269.62	6165534	4007597	0.0116729	0.00136766	0.51	0.6	2	Metro-Commuting	5.2407e+06	0.0152646	2.15794e+06	0.0062854	616553	0.00179583
1061050500	Alabama	AL	188508411	4502	497	0.229	0.0175	13.3047	0.65	1030.96	5006554	3254260	0.0172632	0.00231784	0.49	0.6	2	Metro-Commuting	4.25557e+06	0.022575	1.75229e+06	0.00929557	500655	0.00265588
1061050600	Alabama	AL	163782508	3879	409	0.215	0.0185	13.3047	0.65	833.985	4050011	2632507	0.0160732	0.00218746	0.33	0.4	2	Metro-Commuting	3.44251e+06	0.0210188	1.4175e+06	0.00865479	405001	0.0024728
1063060000	Alabama	AL	607997344	1747	377	0.264	0.0145	13.3047	0.65	461.208	2.23973e+06	1.45582e+06	0.00239445	0.000533193	0.56	0.6	2	Metro-Commuting	1.90377e+06	0.00313121	783904	0.00128932	223973	0.000368378
1063060100	Alabama	AL	512573140	4012	383	0.262	0.022	13.3047	0.65	1051.14	5.10458e+06	3.31798e+06	0.00647318	0.00082299	0.79	0.8	2	Metro-Commuting	4.33889e+06	0.00846493	1.7866e+06	0.00348556	510458	0.000995874
1063060200	Alabama	AL	588627716	2565	371	0.282	0.017	13.3047	0.65	723.33	3.51265e+06	2.28322e+06	0.00387889	0.000607819	0.8	1	2	Metro-Commuting	2.98575e+06	0.00507239	1.22943e+06	0.00208863	351265	0.000596752
1065040000	Alabama	AL	347156006	3514	360	0.225	0.0175	13.3047	0.65	790.65	3839567	2495718	0.00718904	0.000924703	0.7	0.8	2	Metro-Commuting	3.26363e+06	0.00940105	1.34385e+06	0.00387102	383957	0.00110601
1065040100	Alabama	AL	255693335	1298	267	0.221	0.017	13.3047	0.65	286.858	1.39304e+06	905479	0.00354127	0.00077771	0.47	0.6	2	Metro-Commuting	1.18409e+06	0.00463089	487565	0.00190684	139304	0.000544811
1065040200	Alabama	AL	289709649	1178	237	0.231	0.0215	13.3047	0.65	272.118	1321464	858951	0.00296487	0.000657235	0.25	0.4	2	Metro-Commuting	1.12324e+06	0.00387714	462512	0.00159647	132146	0.000456134
1065040300	Alabama	AL	274504076	2177	398	0.207	0.0215	13.3047	0.65	450.639	2.1884e+06	1.42246e+06	0.00518193	0.00108958	0.26	0.4	2	Metro-Commuting	1.86014e+06	0.00677637	765940	0.00279027	218840	0.00079722
1065040400	Alabama	AL	234968154	5116	521	0.242	0.019	13.3047	0.65	1238.07	6012344	3908024	0.0166321	0.0021387	0.6	0.6	2	Metro-Commuting	5.11049e+06	0.0217497	2.10432e+06	0.00895577	601234	0.00255879
1065040500	Alabama	AL	298299253	1526	369	0.281	0.015	13.3047	0.65	428.806	2082374	1353543	0.00453753	0.00112363	0.58	0.6	2	Metro-Commuting	1.77002e+06	0.0059337	728831	0.00244329	208237	0.000698082
1067030100	Alabama	AL	358316072	1445	217	0.213	0.0145	13.3047	0.65	307.785	1494670	971536	0.00271139	0.000447061	0.58	0.6	2	Metro-Commuting	1.27047e+06	0.00354567	523135	0.00145998	149467	0.000417137
1067030200	Alabama	AL	89836779	2864	154	0.222	0.021	13.3047	0.65	635.808	3087621	2006953	0.02234	0.0024308	0.8	1	2	Metro-Commuting	2.62448e+06	0.0292138	1.08067e+06	0.0120292	308762	0.00343692
1067030300	Alabama	AL	353806541	2784	325	0.235	0.0265	13.3047	0.65	654.24	3177130	2065135	0.0058369	0.000947379	0.35	0.4	8	Town-Commuting	2.70056e+06	0.00763287	1.112e+06	0.00314295	317713	0.000897985
1067030400	Alabama	AL	196513912	1814	186	0.226	0.0175	13.3047	0.65	409.964	1990874	1294068	0.00658512	0.000846119	0.57	0.6	2	Metro-Commuting	1.69224e+06	0.00861131	696806	0.00354583	199087	0.0010131
1067030500	Alabama	AL	160693338	6530	406	0.19	0.0225	13.3047	0.65	1240.7	6025107	3916319	0.0243714	0.00325969	0.59	0.6	2	Metro-Commuting	5.12134e+06	0.0318703	2.10879e+06	0.0131231	602511	0.00374944
1067030600	Alabama	AL	312746803	1696	232	0.217	0.019	13.3047	0.65	368.032	1787243	1161708	0.00371453	0.000603294	0.34	0.4	2	Metro-Commuting	1.51916e+06	0.00485746	625535	0.00200013	178724	0.000571466
1069040100	Alabama	AL	137959001	5753	368	0.171	0.0185	13.3047	0.65	983.763	4777365	3105287	0.0225088	0.00282897	0.18	0.2	2	Metro-Commuting	4.06076e+06	0.0294345	1.67208e+06	0.0121201	477737	0.00346289
1069040201	Alabama	AL	18552123	9885	384	0.147	0.0265	13.3047	0.65	1453.1	7.05654e+06	4.58675e+06	0.247236	0.0455928	0.22	0.4	1	Metropolitan	5.99806e+06	0.323309	2.46979e+06	0.133127	705654	0.0380363
1069040202	Alabama	AL	26418693	8780	327	0.135	0.0245	13.3047	0.65	1185.3	5756072	3741447	0.141621	0.0262373	0.23	0.4	1	Metropolitan	4.89266e+06	0.185197	2.01463e+06	0.0762576	575607	0.0217879
1069040301	Alabama	AL	6423754	3816	233	0.197	0.021	13.3047	0.65	751.752	3.65067e+06	2.37294e+06	0.3694	0.0453799	0.85	1	1	Metropolitan	3.10307e+06	0.483062	1.27773e+06	0.198908	365067	0.0568308
1069040302	Alabama	AL	10074919	3967	258	0.23	0.024	13.3047	0.65	912.41	4.43086e+06	2.88006e+06	0.285864	0.0351488	0.86	1	1	Metropolitan	3.76623e+06	0.373822	1.5508e+06	0.153927	443086	0.0439791
1069040400	Alabama	AL	4123213	2482	152	0.138	0.0275	13.3047	0.65	342.516	1.66333e+06	1.08117e+06	0.262214	0.0546647	0.43	0.6	1	Metropolitan	1.41383e+06	0.342896	582166	0.141192	166333	0.0403407
1069040500	Alabama	AL	4335935	3676	185	0.162	0.0285	13.3047	0.65	595.512	2.89193e+06	1.87976e+06	0.43353	0.0793285	0.36	0.4	1	Metropolitan	2.45814e+06	0.566924	1.01218e+06	0.233439	289193	0.0666969
1069040600	Alabama	AL	2632242	1945	176	0.339	0.026	13.3047	0.65	659.355	3201970	2081280	0.790687	0.0937905	0.92	1	1	Metropolitan	2.72167e+06	1.03398	1.12069e+06	0.425755	320197	0.121644
1069040700	Alabama	AL	2321348	2788	214	0.243	0.0255	13.3047	0.65	677.484	3290008	2138505	0.921234	0.119774	0.84	1	1	Metropolitan	2.79651e+06	1.20469	1.1515e+06	0.496049	329001	0.141728
1069040800	Alabama	AL	51843241	8833	355	0.204	0.0145	13.3047	0.65	1801.93	8750570	5687871	0.109713	0.00895851	0.68	0.8	1	Metropolitan	7.43798e+06	0.143471	3.0627e+06	0.0590762	875057	0.0168789
1069040900	Alabama	AL	26328425	4977	229	0.193	0.024	13.3047	0.65	960.561	4664691	3032049	0.115163	0.0152696	0.64	0.8	1	Metropolitan	3.96499e+06	0.150597	1.63264e+06	0.0620106	466469	0.0177173
1069041000	Alabama	AL	5382695	5186	293	0.281	0.027	13.3047	0.65	1457.27	7.0768e+06	4.59992e+06	0.854575	0.0952553	0.96	1	1	Metropolitan	6.01528e+06	1.11752	2.47688e+06	0.460156	707680	0.131473
1069041100	Alabama	AL	8085319	3589	244	0.221	0.0255	13.3047	0.65	793.169	3851800	2503670	0.309656	0.0414704	0.9	1	1	Metropolitan	3.27403e+06	0.404935	1.34813e+06	0.166738	385180	0.0476394
1069041200	Alabama	AL	2214171	1995	170	0.316	0.025	13.3047	0.65	630.42	3061455	1989946	0.898732	0.104502	0.9	1	1	Metropolitan	2.60224e+06	1.17526	1.07151e+06	0.483933	306146	0.138266
1069041400	Alabama	AL	15059453	3454	340	0.291	0.0295	13.3047	0.65	1005.11	4881050	3172683	0.210677	0.0297693	0.94	1	1	Metropolitan	4.14889e+06	0.275501	1.70837e+06	0.113442	488105	0.0324119
1069041500	Alabama	AL	44228331	3865	224	0.244	0.0315	13.3047	0.65	943.06	4579703	2976807	0.0673054	0.00952444	0.95	1	1	Metropolitan	3.89275e+06	0.0880148	1.6029e+06	0.0362414	457970	0.0103547
1069041600	Alabama	AL	143124516	5273	289	0.223	0.0135	13.3047	0.65	1175.88	5710322	3711709	0.0259334	0.00211778	0.72	0.8	2	Metro-Commuting	4.85377e+06	0.0339129	1.99861e+06	0.0139642	571032	0.00398976
1069041700	Alabama	AL	113171698	1254	150	0.249	0.0205	13.3047	0.65	312.246	1516334	985617	0.00870904	0.00126465	0.4	0.6	2	Metro-Commuting	1.28888e+06	0.0113887	530717	0.00468948	151633	0.00133985
1069041800	Alabama	AL	306920845	1904	208	0.24	0.016	13.3047	0.65	456.96	2219096	1442413	0.00469962	0.000601453	0.44	0.6	2	Metro-Commuting	1.88623e+06	0.00614566	776684	0.00253057	221910	0.000723019
1069041900	Alabama	AL	179992628	7969	324	0.226	0.0145	13.3047	0.65	1800.99	8746015	5684910	0.0315841	0.00239903	0.51	0.6	2	Metro-Commuting	7.43411e+06	0.0413023	3.06111e+06	0.0170068	874601	0.0048591
1069042000	Alabama	AL	205104874	5591	286	0.237	0.0155	13.3047	0.65	1325.07	6434811	4182627	0.0203926	0.0016932	0.36	0.4	2	Metro-Commuting	5.46959e+06	0.0266673	2.25218e+06	0.0109806	643481	0.00313733
1069042100	Alabama	AL	192240217	7720	581	0.214	0.0165	13.3047	0.65	1652.08	8022857	5214857	0.0271268	0.00292275	0.28	0.4	2	Metro-Commuting	6.81943e+06	0.0354735	2.808e+06	0.0146067	802286	0.00417335
1071950100	Alabama	AL	362225601	6326	584	0.231	0.022	13.3047	0.65	1461.31	7096417	4612671	0.0127343	0.00168904	0.67	0.8	2	Metro-Commuting	6.03195e+06	0.0166525	2.48375e+06	0.0068569	709642	0.00195912
1071950200	Alabama	AL	95793355	3056	359	0.242	0.022	13.3047	0.65	739.552	3591424	2334426	0.0243694	0.00361986	0.64	0.8	7	Small Town	3.05271e+06	0.0318677	1.257e+06	0.013122	359142	0.00374914
1071950300	Alabama	AL	574026630	5877	512	0.226	0.0145	13.3047	0.65	1328.2	6450035	4192523	0.00730371	0.000790226	0.58	0.6	10	Rural	5.48253e+06	0.009551	2.25751e+06	0.00393277	645004	0.00112365
1071950400	Alabama	AL	553786199	1986	211	0.223	0.012	13.3047	0.65	442.878	2.15071e+06	1.39796e+06	0.00252437	0.000300638	0.33	0.4	2	Metro-Commuting	1.8281e+06	0.0033011	752749	0.00135928	215071	0.000388365
1071950500	Alabama	AL	259555939	3316	352	0.247	0.0165	13.3047	0.65	819.052	3977493	2585370	0.00996075	0.0012493	0.43	0.6	2	Metro-Commuting	3.38087e+06	0.0130256	1.39212e+06	0.00536348	397749	0.00153242
1071950600	Alabama	AL	280244463	6978	826	0.24	0.0135	13.3047	0.65	1674.72	8132801	5286321	0.0188633	0.00247217	0.37	0.4	5	Micro-Commuting	6.91288e+06	0.0246673	2.84648e+06	0.0101571	813280	0.00290204
1071950700	Alabama	AL	159506361	4416	493	0.229	0.018	13.3047	0.65	1011.26	4910916	3192095	0.0200123	0.00273238	0.78	0.8	4	Micropolitan	4.17428e+06	0.02617	1.71882e+06	0.0107759	491092	0.00307882
1071950800	Alabama	AL	11326766	3603	278	0.213	0.0325	13.3047	0.65	767.439	3726849	2422452	0.21387	0.0365678	0.66	0.8	4	Micropolitan	3.16782e+06	0.279676	1.3044e+06	0.115161	372685	0.032903
1071950900	Alabama	AL	101650531	5370	423	0.169	0.027	13.3047	0.65	907.53	4.40716e+06	2.86465e+06	0.0281814	0.00501987	0.46	0.6	4	Micropolitan	3.74609e+06	0.0368526	1.54251e+06	0.0151746	440716	0.0043356
1071951000	Alabama	AL	205075427	4262	391	0.246	0.0245	13.3047	0.65	1048.45	5091509	3309481	0.0161379	0.00218519	0.36	0.4	6	Micro-Commuting	4.32778e+06	0.0211034	1.78203e+06	0.00868962	509151	0.00248275
1071951100	Alabama	AL	315117469	6662	626	0.237	0.017	13.3047	0.65	1578.89	7667450	4983842	0.0158158	0.00186966	0.49	0.6	6	Micro-Commuting	6.51733e+06	0.0206822	2.68361e+06	0.00851621	766745	0.0024332
1073000100	Alabama	AL	7632505	3127	519	0.282	0.0235	13.3047	0.65	881.814	4.28228e+06	2.78348e+06	0.364688	0.0677296	0.95	1	1	Metropolitan	3.63994e+06	0.476899	1.4988e+06	0.19637	428228	0.0561058
1073000300	Alabama	AL	2090371	1819	348	0.294	0.0285	13.3047	0.65	534.786	2597036	1688073	0.807547	0.173196	0.99	1	1	Metropolitan	2.20748e+06	1.05602	908963	0.434833	259704	0.124238
1073000400	Alabama	AL	8000249	3347	455	0.233	0.0295	13.3047	0.65	779.851	3787125	2461631	0.307694	0.0571603	0.98	1	1	Metropolitan	3.21906e+06	0.402369	1.32549e+06	0.165682	378712	0.0473376
1073000500	Alabama	AL	4819141	3022	508	0.251	0.03	13.3047	0.65	758.522	3683546	2394305	0.496832	0.102477	1	1	1	Metropolitan	3.13101e+06	0.649704	1.28924e+06	0.267525	368355	0.0764357
1073000700	Alabama	AL	3520565	2542	354	0.284	0.038	13.3047	0.65	721.928	3.50584e+06	2.27879e+06	0.647281	0.125005	1	1	1	Metropolitan	2.97996e+06	0.846444	1.22704e+06	0.348536	350584	0.0995817
1073000800	Alabama	AL	9988317	3217	393	0.245	0.029	13.3047	0.65	788.165	3827499	2487874	0.249078	0.0423688	1	1	1	Metropolitan	3.25337e+06	0.325718	1.33962e+06	0.134119	382750	0.0383198
1073001100	Alabama	AL	11397664	4781	621	0.161	0.032	13.3047	0.65	769.741	3738028	2429718	0.213177	0.0506159	0.92	1	1	Metropolitan	3.17732e+06	0.27877	1.30831e+06	0.114788	373803	0.0327964
1073001200	Alabama	AL	8629541	2464	240	0.184	0.018	13.3047	0.65	453.376	2201692	1431100	0.165837	0.0228935	0.97	1	1	Metropolitan	1.87144e+06	0.216864	770592	0.089297	220169	0.0255134
1073001400	Alabama	AL	2241304	1946	248	0.182	0.029	13.3047	0.65	354.172	1719936	1117958	0.498798	0.101773	0.98	1	1	Metropolitan	1.46195e+06	0.652274	601977	0.268584	171994	0.0767382
1073001500	Alabama	AL	1903841	2555	299	0.261	0.025	13.3047	0.65	666.855	3238392	2104955	1.10564	0.167203	0.97	1	1	Metropolitan	2.75263e+06	1.44583	1.13344e+06	0.595342	323839	0.170098
1073001600	Alabama	AL	2645531	3011	369	0.243	0.0305	13.3047	0.65	731.673	3.55316e+06	2.30956e+06	0.873002	0.153143	0.99	1	1	Metropolitan	3.02019e+06	1.14162	1.24361e+06	0.470078	355316	0.134308
1073001902	Alabama	AL	3341539	1878	260	0.298	0.0275	13.3047	0.65	559.644	2717752	1766539	0.52866	0.0879596	0.98	1	1	Metropolitan	2.31009e+06	0.691325	951213	0.284663	271775	0.0813323
1073002000	Alabama	AL	3605025	4080	800	0.287	0.034	13.3047	0.65	1170.96	5686434	3696182	1.02529	0.23488	0.98	1	1	Metropolitan	4.83347e+06	1.34076	1.99025e+06	0.552077	568643	0.157736
1073002100	Alabama	AL	2746970	2677	462	0.227	0.0285	13.3047	0.65	607.679	2951020	1918163	0.698283	0.149026	0.94	1	1	Metropolitan	2.50837e+06	0.91314	1.03286e+06	0.375999	295102	0.107428
1073002200	Alabama	AL	1884665	2601	253	0.236	0.028	13.3047	0.65	613.836	2980920	1937598	1.02809	0.15773	0.98	1	1	Metropolitan	2.53378e+06	1.34442	1.04332e+06	0.553585	298092	0.158167
1073002303	Alabama	AL	3207893	3086	517	0.269	0.032	13.3047	0.65	830.134	4031310	2620351	0.816845	0.167837	0.97	1	1	Metropolitan	3.42661e+06	1.06818	1.41096e+06	0.43984	403131	0.125668
1073002305	Alabama	AL	2148112	3361	346	0.135	0.0255	13.3047	0.65	453.735	2.20343e+06	1.43223e+06	0.66674	0.143429	0.7	0.8	1	Metropolitan	1.87292e+06	0.871891	771202	0.359014	220343	0.102575
1073002306	Alabama	AL	4738135	3864	297	0.099	0.017	13.3047	0.65	382.536	1857677	1207490	0.254845	0.0479453	0.52	0.6	1	Metropolitan	1.57903e+06	0.333259	650187	0.137224	185768	0.0392069
1073002400	Alabama	AL	8336563	3886	389	0.232	0.027	13.3047	0.65	901.552	4378131	2845785	0.341362	0.0524018	0.96	1	1	Metropolitan	3.72141e+06	0.446396	1.53235e+06	0.18381	437813	0.0525172
1073002700	Alabama	AL	4459955	3630	356	0.233	0.0385	13.3047	0.65	845.79	4107339	2669770	0.598609	0.115022	0.94	1	1	Metropolitan	3.49124e+06	0.782797	1.43757e+06	0.322328	410734	0.0920937
1073002900	Alabama	AL	2334506	1968	356	0.291	0.0285	13.3047	0.65	572.688	2.7811e+06	1.80771e+06	0.774345	0.159287	0.98	1	1	Metropolitan	2.36393e+06	1.0126	973384	0.416955	278110	0.11913
1073003001	Alabama	AL	2440163	3481	436	0.183	0.0235	13.3047	0.65	637.023	3.09352e+06	2.01079e+06	0.824039	0.147819	0.99	1	1	Metropolitan	2.62949e+06	1.07759	1.08273e+06	0.443713	309352	0.126775
1073003002	Alabama	AL	1778286	2439	297	0.222	0.037	13.3047	0.65	541.458	2.62944e+06	1.70913e+06	0.961113	0.198385	1	1	1	Metropolitan	2.23502e+06	1.25684	920303	0.517522	262944	0.147864
1073003100	Alabama	AL	2247409	3469	517	0.235	0.029	13.3047	0.65	815.215	3.95886e+06	2.57326e+06	1.14499	0.221548	1	1	1	Metropolitan	3.36503e+06	1.49729	1.3856e+06	0.616533	395886	0.176152
1073003200	Alabama	AL	1158192	1187	175	0.254	0.0255	13.3047	0.65	301.498	1.46414e+06	951691	0.821704	0.146564	0.98	1	1	Metropolitan	1.24452e+06	1.07454	512449	0.442456	146414	0.126416
1073003300	Alabama	AL	1996228	1172	296	0.246	0.032	13.3047	0.65	288.312	1.40011e+06	910068	0.455894	0.129515	0.96	1	1	Metropolitan	1.19009e+06	0.596169	490037	0.245481	140011	0.0701375
1073003400	Alabama	AL	2048616	2168	335	0.237	0.03	13.3047	0.65	513.816	2495201	1621881	0.791696	0.15814	0.96	1	1	Metropolitan	2.12092e+06	1.03529	873320	0.426298	249520	0.121799
1073003500	Alabama	AL	7405797	2425	495	0.213	0.025	13.3047	0.65	516.525	2.50836e+06	1.63043e+06	0.220156	0.0518384	0.96	1	1	Metropolitan	2.1321e+06	0.287897	877925	0.118546	250836	0.0338702
1073003600	Alabama	AL	2318637	4396	506	0.183	0.026	13.3047	0.65	804.468	3.90667e+06	2.53934e+06	1.09518	0.200257	0.79	0.8	1	Metropolitan	3.32067e+06	1.43216	1.36733e+06	0.589715	390667	0.16849
1073003700	Alabama	AL	2416628	4502	543	0.268	0.023	13.3047	0.65	1206.54	5.8592e+06	3.80848e+06	1.57595	0.233287	0.92	1	1	Metropolitan	4.98032e+06	2.06085	2.05072e+06	0.848587	585920	0.242453
1073003802	Alabama	AL	3245068	5291	942	0.215	0.02	13.3047	0.65	1137.57	5524261	3590770	1.10653	0.222275	0.86	1	1	Metropolitan	4.69562e+06	1.447	1.93349e+06	0.595825	552426	0.170236
1073003803	Alabama	AL	2707557	4002	567	0.223	0.037	13.3047	0.65	892.446	4333910	2817042	1.04044	0.227002	0.89	1	1	Metropolitan	3.68382e+06	1.36057	1.51687e+06	0.560235	433391	0.160067
1073003900	Alabama	AL	2232850	1271	205	0.247	0.0225	13.3047	0.65	313.937	1.52455e+06	990955	0.443807	0.0822092	0.93	1	1	Metropolitan	1.29586e+06	0.580363	533591	0.238973	152455	0.068278
1073004000	Alabama	AL	2358339	2533	370	0.26	0.035	13.3047	0.65	658.58	3198206	2078834	0.881482	0.175099	0.91	1	1	Metropolitan	2.71848e+06	1.15271	1.11937e+06	0.474644	319821	0.135613
1073004200	Alabama	AL	3056126	1738	250	0.214	0.023	13.3047	0.65	371.932	1806182	1174018	0.384152	0.0689788	0.95	1	1	Metropolitan	1.53525e+06	0.502353	632164	0.206851	180618	0.0591004
1073004500	Alabama	AL	3020202	5177	521	0.179	0.0285	13.3047	0.65	926.683	4500172	2925112	0.968515	0.182426	0.74	0.8	1	Metropolitan	3.82515e+06	1.26652	1.57506e+06	0.521508	450017	0.149002
1073004701	Alabama	AL	1131576	3707	497	0.098	0.024	13.3047	0.65	363.286	1.7642e+06	1.14673e+06	1.01339	0.282933	0.54	0.6	1	Metropolitan	1.49957e+06	1.3252	617468	0.545671	176420	0.155906
1073004702	Alabama	AL	2543442	3658	217	0.093	0.0185	13.3047	0.65	340.194	1.65206e+06	1.07384e+06	0.422198	0.0876406	0.44	0.6	1	Metropolitan	1.40425e+06	0.552105	578219	0.227337	165206	0.0649535
1073004800	Alabama	AL	1253859	2061	193	0.098	0.0165	13.3047	0.65	201.978	980849	637552	0.508472	0.0979606	0.46	0.6	1	Metropolitan	833721	0.664924	343297	0.273792	98084.9	0.0782264
1073004901	Alabama	AL	964653	1142	164	0.124	0.0255	13.3047	0.65	141.608	687679	446991	0.46337	0.116225	0.76	0.8	1	Metropolitan	584527	0.605945	240688	0.249507	68767.9	0.0712877
1073004902	Alabama	AL	1118365	3591	348	0.146	0.029	13.3047	0.65	524.286	2.54605e+06	1.65493e+06	1.47978	0.327045	0.61	0.8	1	Metropolitan	2.16414e+06	1.93509	891116	0.796803	254605	0.227658
1073005000	Alabama	AL	2422847	3541	303	0.13	0.0235	13.3047	0.65	460.33	2235462	1453050	0.599728	0.119945	0.74	0.8	1	Metropolitan	1.90014e+06	0.78426	782412	0.322931	223546	0.0922659
1073005101	Alabama	AL	743006	1467	334	0.336	0.034	13.3047	0.65	492.912	2.39369e+06	1.5559e+06	2.09406	0.521734	0.93	1	1	Metropolitan	2.03463e+06	2.73838	837790	1.12757	239369	0.322163
1073005103	Alabama	AL	1739037	2689	275	0.153	0.023	13.3047	0.65	411.417	1997930	1298654	0.746766	0.135774	0.84	1	1	Metropolitan	1.69824e+06	0.976541	699275	0.402105	199793	0.114887
1073005104	Alabama	AL	1811279	3132	335	0.157	0.0215	13.3047	0.65	491.724	2.38792e+06	1.55215e+06	0.856934	0.148904	0.83	1	1	Metropolitan	2.02973e+06	1.12061	835771	0.461426	238792	0.131836
1073005200	Alabama	AL	4595598	3915	402	0.2	0.028	13.3047	0.65	783	3802417	2471571	0.537813	0.0933746	0.83	1	1	Metropolitan	3.23205e+06	0.703294	1.33085e+06	0.289591	380242	0.0827404
1073005302	Alabama	AL	5025530	4009	464	0.137	0.0205	13.3047	0.65	549.233	2667194	1733676	0.344974	0.0652596	0.77	0.8	1	Metropolitan	2.26711e+06	0.45112	933518	0.185755	266719	0.0530729
1073005500	Alabama	AL	8767380	1746	259	0.27	0.026	13.3047	0.65	471.42	2289317	1488056	0.169726	0.0300169	0.98	1	1	Metropolitan	1.94592e+06	0.22195	801261	0.0913912	228932	0.0261118
1073005600	Alabama	AL	4329291	4787	476	0.099	0.0185	13.3047	0.65	473.913	2301424	1495925	0.345536	0.0731422	0.68	0.8	1	Metropolitan	1.95621e+06	0.451855	805498	0.186058	230142	0.0531594
1073005701	Alabama	AL	3264686	2369	283	0.212	0.0285	13.3047	0.65	502.228	2438927	1585303	0.485591	0.0873296	0.92	1	1	Metropolitan	2.07309e+06	0.635004	853625	0.261472	243893	0.0747063
1073005702	Alabama	AL	2791815	2473	365	0.212	0.0315	13.3047	0.65	524.276	2.546e+06	1.6549e+06	0.592768	0.124144	0.98	1	1	Metropolitan	2.1641e+06	0.775158	891099	0.319183	254600	0.0911951
1073005800	Alabama	AL	2563040	3925	594	0.159	0.026	13.3047	0.65	624.075	3030643	1969918	0.768586	0.171246	0.82	1	1	Metropolitan	2.57605e+06	1.00507	1.06072e+06	0.413854	303064	0.118244
1073005903	Alabama	AL	7996790	6118	608	0.17	0.019	13.3047	0.65	1040.06	5050755	3282991	0.410539	0.0613992	0.8	1	1	Metropolitan	4.29314e+06	0.536858	1.76776e+06	0.221059	505076	0.0631598
1073005905	Alabama	AL	5486710	6287	797	0.193	0.025	13.3047	0.65	1213.39	5892488	3830117	0.698072	0.126522	0.7	0.8	1	Metropolitan	5.00861e+06	0.912863	2.06237e+06	0.375885	589249	0.107396
1073005907	Alabama	AL	2171500	2409	220	0.154	0.0235	13.3047	0.65	370.986	1.80159e+06	1.17103e+06	0.539273	0.0959029	0.3	0.4	1	Metropolitan	1.53135e+06	0.705204	630556	0.290378	180159	0.0829651
1073005908	Alabama	AL	2959986	3702	456	0.223	0.013	13.3047	0.65	825.546	4009029	2605869	0.880365	0.119972	0.47	0.6	1	Metropolitan	3.40767e+06	1.15125	1.40316e+06	0.474043	400903	0.135441
1073005909	Alabama	AL	4495286	2691	233	0.164	0.03	13.3047	0.65	441.324	2143164	1393057	0.309893	0.0627173	0.69	0.8	1	Metropolitan	1.82169e+06	0.405244	750108	0.166865	214316	0.0476758
1073005910	Alabama	AL	7282139	5838	522	0.17	0.022	13.3047	0.65	992.46	4819600	3132740	0.430195	0.0676683	0.78	0.8	1	Metropolitan	4.09666e+06	0.562563	1.68686e+06	0.231643	481960	0.0661838
1073010001	Alabama	AL	11095719	4940	428	0.192	0.02	13.3047	0.65	948.48	4606023	2993915	0.269826	0.0365583	0.91	1	1	Metropolitan	3.91512e+06	0.35285	1.61211e+06	0.145291	460602	0.0415117
1073010002	Alabama	AL	8916328	4406	377	0.17	0.023	13.3047	0.65	749.02	3637403	2364312	0.265167	0.0424481	0.82	1	1	Metropolitan	3.09179e+06	0.346756	1.27309e+06	0.142782	363740	0.0407948
1073010100	Alabama	AL	2409901	1349	252	0.237	0.033	13.3047	0.65	319.713	1552595	1009187	0.418767	0.0975682	0.98	1	1	Metropolitan	1.31971e+06	0.547618	543408	0.22549	155260	0.0644257
1073010200	Alabama	AL	3670838	2813	518	0.247	0.023	13.3047	0.65	694.811	3.37415e+06	2.1932e+06	0.597465	0.123287	0.99	1	1	Metropolitan	2.86803e+06	0.781301	1.18095e+06	0.321712	337415	0.0919178
1073010301	Alabama	AL	2076634	2856	423	0.213	0.024	13.3047	0.65	608.328	2954172	1920212	0.924675	0.17208	0.85	1	1	Metropolitan	2.51105e+06	1.20919	1.03396e+06	0.497902	295417	0.142258
1073010302	Alabama	AL	5262185	3819	487	0.241	0.0295	13.3047	0.65	920.379	4469559	2905213	0.552093	0.097589	0.91	1	1	Metropolitan	3.79912e+06	0.721967	1.56435e+06	0.297281	446956	0.0849373
1073010401	Alabama	AL	3977066	3842	593	0.281	0.028	13.3047	0.65	1079.6	5242780	3407807	0.856865	0.15742	0.96	1	1	Metropolitan	4.45636e+06	1.12052	1.83497e+06	0.461389	524278	0.131825
1073010402	Alabama	AL	2416615	2478	385	0.156	0.0155	13.3047	0.65	386.568	1877258	1220217	0.504928	0.0931195	0.8	1	1	Metropolitan	1.59567e+06	0.660291	657040	0.271884	187726	0.0776813
1073010500	Alabama	AL	3502278	1218	241	0.253	0.023	13.3047	0.65	308.154	1496462	972700	0.277734	0.0604766	0.93	1	1	Metropolitan	1.27199e+06	0.36319	523762	0.149549	149646	0.0427283
1073010602	Alabama	AL	5945648	6026	507	0.192	0.027	13.3047	0.65	1156.99	5618602	3652092	0.614246	0.100658	0.95	1	1	Metropolitan	4.77581e+06	0.803245	1.96651e+06	0.330748	561860	0.0944994
1073010603	Alabama	AL	1749166	2242	398	0.177	0.032	13.3047	0.65	396.834	1.92711e+06	1.25262e+06	0.716126	0.181448	0.93	1	1	Metropolitan	1.63804e+06	0.936472	674489	0.385606	192711	0.110173
1073010701	Alabama	AL	960023	1508	243	0.117	0.023	13.3047	0.65	176.436	856811	556927	0.580119	0.147458	0.36	0.4	1	Metropolitan	728290	0.758617	299884	0.312372	85681.1	0.089249
1073010702	Alabama	AL	3155976	5039	541	0.097	0.0195	13.3047	0.65	488.783	2.37364e+06	1.54286e+06	0.48887	0.111415	0.16	0.2	1	Metropolitan	2.01759e+06	0.639292	830772	0.263238	237364	0.0752108
1073010703	Alabama	AL	2025278	2465	198	0.083	0.0255	13.3047	0.65	204.595	993557	645812	0.318876	0.101261	0.25	0.4	1	Metropolitan	844524	0.416992	347745	0.171702	99355.7	0.0490578
1073010704	Alabama	AL	3374062	5009	509	0.097	0.0185	13.3047	0.65	485.873	2359504	1533678	0.454549	0.0982298	0.52	0.6	1	Metropolitan	2.00558e+06	0.594411	825826	0.244757	235950	0.0699307
1073010705	Alabama	AL	2150206	3782	325	0.09	0.0265	13.3047	0.65	340.38	1652959	1074423	0.499684	0.153267	0.38	0.4	1	Metropolitan	1.40501e+06	0.653433	578536	0.269061	165296	0.0768744
1073010706	Alabama	AL	7504668	5047	475	0.125	0.016	13.3047	0.65	630.875	3063665	1991382	0.265352	0.0421582	0.71	0.8	1	Metropolitan	2.60412e+06	0.346999	1.07228e+06	0.142882	306366	0.0408235
1073010801	Alabama	AL	5038812	7051	374	0.072	0.017	13.3047	0.65	507.672	2465365	1602487	0.318029	0.0769616	0.16	0.2	1	Metropolitan	2.09556e+06	0.415884	862878	0.171246	246536	0.0489275
1073010802	Alabama	AL	5598251	3058	257	0.076	0.017	13.3047	0.65	232.408	1128623	733605	0.131042	0.0313126	0.27	0.4	1	Metropolitan	959330	0.171362	395018	0.070561	112862	0.0201603
1073010803	Alabama	AL	8576880	6282	546	0.11	0.0145	13.3047	0.65	691.02	3355742	2181232	0.254315	0.0401547	0.46	0.6	1	Metropolitan	2.85238e+06	0.332566	1.17451e+06	0.136939	335574	0.0391254
1073010804	Alabama	AL	7014294	3014	189	0.072	0.019	13.3047	0.65	217.008	1053838	684994	0.0976569	0.0264882	0.34	0.4	1	Metropolitan	895762	0.127705	368843	0.0525845	105384	0.0150241
1073010805	Alabama	AL	21231082	7215	373	0.088	0.0155	13.3047	0.65	634.92	3083308	2004150	0.094397	0.0173281	0.22	0.4	1	Metropolitan	2.62081e+06	0.123442	1.07916e+06	0.0508292	308331	0.0145226
1073010900	Alabama	AL	5484454	4734	374	0.239	0.026	13.3047	0.65	1131.43	5.49445e+06	3.57139e+06	0.651185	0.0875498	0.99	1	1	Metropolitan	4.67028e+06	0.851549	1.92306e+06	0.350638	549445	0.100182
1073011001	Alabama	AL	18876314	5923	338	0.14	0.0245	13.3047	0.65	829.22	4.02687e+06	2.61747e+06	0.138664	0.0255238	0.79	0.8	1	Metropolitan	3.42284e+06	0.18133	1.4094e+06	0.0746653	402687	0.0213329
1073011002	Alabama	AL	12919771	1806	311	0.218	0.0225	13.3047	0.65	393.708	1911931	1242755	0.0961902	0.0193116	0.92	1	1	Metropolitan	1.62514e+06	0.125787	669176	0.0517947	191193	0.0147985
1073011104	Alabama	AL	13825523	7821	644	0.173	0.0145	13.3047	0.65	1353.03	6570620	4270903	0.308914	0.0362961	0.53	0.6	1	Metropolitan	5.58503e+06	0.403965	2.29972e+06	0.166339	657062	0.0475253
1073011107	Alabama	AL	62866218	11749	790	0.14	0.026	13.3047	0.65	1644.86	7987795	5192067	0.0825891	0.0163123	0.36	0.4	1	Metropolitan	6.78963e+06	0.108001	2.79573e+06	0.0444711	798779	0.012706
1073011108	Alabama	AL	9165177	4853	270	0.113	0.018	13.3047	0.65	548.389	2663095	1731012	0.188868	0.0318675	0.4	0.6	1	Metropolitan	2.26363e+06	0.246982	932083	0.101698	266310	0.0290567
1073011109	Alabama	AL	17236503	4243	378	0.116	0.0245	13.3047	0.65	492.188	2390171	1553611	0.0901349	0.0206614	0.29	0.4	1	Metropolitan	2.03165e+06	0.117869	836560	0.0485342	239017	0.0138669
1073011110	Alabama	AL	40625488	5428	521	0.17	0.0195	13.3047	0.65	922.76	4481121	2912729	0.0716971	0.0107235	0.1	0.2	1	Metropolitan	3.80895e+06	0.0937577	1.56839e+06	0.0386061	448112	0.0110303
1073011111	Alabama	AL	57419475	8926	703	0.153	0.0125	13.3047	0.65	1365.68	6632027	4310817	0.0750759	0.00851961	0.19	0.2	1	Metropolitan	5.63722e+06	0.0981761	2.32121e+06	0.0404255	663203	0.0115501
1073011205	Alabama	AL	9592762	2142	281	0.146	0.016	13.3047	0.65	312.732	1518694	987151	0.102906	0.0175904	0.18	0.2	1	Metropolitan	1.29089e+06	0.134569	531543	0.0554108	151869	0.0158317
1073011206	Alabama	AL	54264749	5406	528	0.169	0.019	13.3047	0.65	913.614	4436706	2883859	0.0531442	0.00791455	0.28	0.4	1	Metropolitan	3.7712e+06	0.0694963	1.55285e+06	0.0286161	443671	0.00817604
1073011207	Alabama	AL	5426042	5475	544	0.209	0.015	13.3047	0.65	1144.28	5556846	3611950	0.665669	0.0815914	0.43	0.6	1	Metropolitan	4.72332e+06	0.870491	1.9449e+06	0.358437	555685	0.102411
1073011208	Alabama	AL	7581309	4106	445	0.162	0.016	13.3047	0.65	665.172	3230219	2099642	0.27695	0.0406092	0.1	0.2	1	Metropolitan	2.74569e+06	0.362165	1.13058e+06	0.149127	323022	0.0426077
1073011209	Alabama	AL	4209291	3563	445	0.207	0.0165	13.3047	0.65	737.541	3581658	2328078	0.553081	0.0819464	0.75	0.8	1	Metropolitan	3.04441e+06	0.723259	1.25358e+06	0.297813	358166	0.0850893
1073011210	Alabama	AL	9005319	3898	493	0.24	0.018	13.3047	0.65	935.52	4543087	2953006	0.327918	0.0482173	0.94	1	1	Metropolitan	3.86162e+06	0.428816	1.59008e+06	0.176571	454309	0.0504489
1073011301	Alabama	AL	62699879	3468	301	0.205	0.02	13.3047	0.65	710.94	3452478	2244111	0.0357913	0.00467365	0.75	0.8	2	Metro-Commuting	2.93461e+06	0.046804	1.20837e+06	0.0192722	345248	0.00550635
1073011302	Alabama	AL	51403536	6587	347	0.155	0.0145	13.3047	0.65	1020.99	4958123	3222780	0.0626957	0.00673109	0.5	0.6	1	Metropolitan	4.2144e+06	0.0819867	1.73534e+06	0.0337592	495812	0.00964549
1073011400	Alabama	AL	113467761	6934	622	0.216	0.0195	13.3047	0.65	1497.74	7273368	4727689	0.0416655	0.00530261	0.62	0.8	2	Metro-Commuting	6.18236e+06	0.0544856	2.54568e+06	0.0224353	727337	0.00641007
1073011500	Alabama	AL	92955160	5916	409	0.19	0.0265	13.3047	0.65	1124.04	5458580	3548077	0.0381698	0.00594181	0.65	0.8	2	Metro-Commuting	4.63979e+06	0.0499143	1.9105e+06	0.020553	545858	0.00587227
1073011600	Alabama	AL	106228531	3656	281	0.18	0.014	13.3047	0.65	658.08	3195778	2077256	0.0195546	0.00213824	0.51	0.6	1	Metropolitan	2.71641e+06	0.0255714	1.11852e+06	0.0105294	319578	0.0030084
1073011703	Alabama	AL	30536150	9548	615	0.149	0.017	13.3047	0.65	1422.65	6908705	4490658	0.14706	0.0192679	0.41	0.6	1	Metropolitan	5.8724e+06	0.19231	2.41805e+06	0.0791864	690870	0.0226247
1073011704	Alabama	AL	67141461	4060	344	0.166	0.0175	13.3047	0.65	673.96	3272895	2127382	0.0316851	0.00428543	0.57	0.6	1	Metropolitan	2.78196e+06	0.0414343	1.14551e+06	0.0170612	327289	0.00487463
1073011705	Alabama	AL	40126660	7626	400	0.14	0.018	13.3047	0.65	1067.64	5184690	3370048	0.0839853	0.0116621	0.75	0.8	1	Metropolitan	4.40699e+06	0.109827	1.81464e+06	0.0452228	518469	0.0129208
1073011706	Alabama	AL	62055215	2366	256	0.199	0.0185	13.3047	0.65	470.834	2286471	1486206	0.0239497	0.00341648	0.72	0.8	2	Metro-Commuting	1.9435e+06	0.0313189	800265	0.012896	228647	0.00368458
1073011802	Alabama	AL	5862650	7356	697	0.201	0.0155	13.3047	0.65	1478.56	7180187	4667121	0.796077	0.0972541	0.62	0.8	1	Metropolitan	6.10316e+06	1.04102	2.51307e+06	0.428657	718019	0.122473
1073011803	Alabama	AL	3942610	4482	630	0.222	0.0225	13.3047	0.65	995.004	4831954	3140770	0.796622	0.138048	0.44	0.6	1	Metropolitan	4.10716e+06	1.04174	1.69118e+06	0.42895	483195	0.122557
1073011804	Alabama	AL	2990955	2868	459	0.196	0.0195	13.3047	0.65	562.128	2.72981e+06	1.77438e+06	0.593248	0.111795	0.59	0.6	1	Metropolitan	2.32034e+06	0.775786	955435	0.319441	272981	0.091269
1073011901	Alabama	AL	30434412	2556	405	0.253	0.015	13.3047	0.65	646.668	3.14036e+06	2.04123e+06	0.0670699	0.0113469	1	1	1	Metropolitan	2.66931e+06	0.0877068	1.09913e+06	0.0361146	314036	0.0103184
1073011904	Alabama	AL	10792806	2326	298	0.184	0.024	13.3047	0.65	427.984	2078383	1350949	0.125171	0.0228852	0.94	1	1	Metropolitan	1.76663e+06	0.163685	727434	0.0673999	207838	0.0192571
1073012001	Alabama	AL	36676577	4039	463	0.162	0.0155	13.3047	0.65	654.318	3177509	2065381	0.0563133	0.00840844	0.88	1	1	Metropolitan	2.70088e+06	0.0736405	1.11213e+06	0.0303226	317751	0.00866359
1073012002	Alabama	AL	31866434	7777	683	0.163	0.0215	13.3047	0.65	1267.65	6155986	4001391	0.125568	0.019898	0.76	0.8	1	Metropolitan	5.23259e+06	0.164204	2.1546e+06	0.0676133	615599	0.0193181
1073012103	Alabama	AL	28997766	4147	360	0.18	0.0115	13.3047	0.65	746.46	3624971	2356231	0.0812556	0.00875818	0.83	1	1	Metropolitan	3.08123e+06	0.106257	1.26874e+06	0.043753	362497	0.0125009
1073012104	Alabama	AL	57809565	2446	400	0.209	0.017	13.3047	0.65	511.214	2482565	1613667	0.0279135	0.00509824	0.87	1	1	Metropolitan	2.11018e+06	0.0365023	868898	0.0150303	248257	0.00429439
1073012200	Alabama	AL	121653312	3603	252	0.219	0.024	13.3047	0.65	789.057	3831831	2490690	0.0204737	0.0026617	0.8	1	2	Metro-Commuting	3.25706e+06	0.0267733	1.34114e+06	0.0110243	383183	0.0031498
1073012302	Alabama	AL	170212305	4026	372	0.186	0.0145	13.3047	0.65	748.836	3636509	2363731	0.013887	0.00167883	0.8	1	2	Metro-Commuting	3.09103e+06	0.0181599	1.27278e+06	0.00747759	363651	0.00213645
1073012304	Alabama	AL	7543138	2456	258	0.138	0.019	13.3047	0.65	338.928	1645907	1069840	0.141829	0.0245621	0.7	0.8	1	Metropolitan	1.39902e+06	0.185469	576068	0.0763698	164591	0.0218199
1073012305	Alabama	AL	15703635	7434	389	0.138	0.0155	13.3047	0.65	1025.89	4981953	3238269	0.206211	0.0255516	0.54	0.6	1	Metropolitan	4.23466e+06	0.269661	1.74368e+06	0.111037	498195	0.0317248
1073012401	Alabama	AL	4751673	3795	366	0.135	0.0195	13.3047	0.65	512.325	2487961	1617174	0.340338	0.0591105	0.7	0.8	1	Metropolitan	2.11477e+06	0.445057	870786	0.183259	248796	0.0523597
1073012402	Alabama	AL	13228453	2597	384	0.174	0.0135	13.3047	0.65	451.878	2194417	1426371	0.107826	0.018005	0.72	0.8	1	Metropolitan	1.86525e+06	0.141003	768046	0.0580601	219442	0.0165886
1073012403	Alabama	AL	31654590	3211	362	0.209	0.0175	13.3047	0.65	671.099	3259001	2118351	0.0669208	0.00939774	0.72	0.8	1	Metropolitan	2.77015e+06	0.0875118	1.14065e+06	0.0360343	325900	0.0102955
1073012500	Alabama	AL	31611214	3908	469	0.232	0.011	13.3047	0.65	906.656	4402917	2861896	0.0905342	0.0116822	0.91	1	1	Metropolitan	3.74248e+06	0.118391	1.54102e+06	0.0487492	440292	0.0139283
1073012602	Alabama	AL	21117023	2894	323	0.207	0.019	13.3047	0.65	599.058	2909155	1890951	0.0895463	0.0129399	0.82	1	1	Metropolitan	2.47278e+06	0.117099	1.0182e+06	0.0482172	290915	0.0137763
1073012701	Alabama	AL	26906225	3727	477	0.166	0.023	13.3047	0.65	618.682	3004453	1952895	0.0725815	0.0136903	0.79	0.8	1	Metropolitan	2.55379e+06	0.0949143	1.05156e+06	0.0390824	300445	0.0111664
1073012703	Alabama	AL	32644902	6255	558	0.09	0.02	13.3047	0.65	562.95	2733807	1776974	0.0544334	0.0130346	0.09	0.2	1	Metropolitan	2.32374e+06	0.0711822	956832	0.0293103	273381	0.00837438
1073012704	Alabama	AL	46494797	2466	208	0.129	0.0205	13.3047	0.65	318.114	1544830	1004140	0.0215968	0.00388553	0.13	0.2	1	Metropolitan	1.31311e+06	0.028242	540691	0.0116291	154483	0.00332259
1073012802	Alabama	AL	2872202	2505	267	0.094	0.018	13.3047	0.65	235.47	1143493	743270	0.258781	0.0567131	0.37	0.4	1	Metropolitan	971969	0.338406	400223	0.139343	114349	0.0398124
1073012803	Alabama	AL	8205691	4471	448	0.092	0.017	13.3047	0.65	411.332	1.99752e+06	1.29839e+06	0.15823	0.0332603	0.17	0.2	1	Metropolitan	1.69789e+06	0.206916	699131	0.0852007	199752	0.0243431
1073012905	Alabama	AL	7717873	4212	259	0.082	0.0225	13.3047	0.65	345.384	1677259	1090218	0.141259	0.0397214	0.32	0.4	1	Metropolitan	1.42567e+06	0.184723	587041	0.0760625	167726	0.0217321
1073012906	Alabama	AL	7253919	6368	482	0.098	0.0195	13.3047	0.65	624.064	3030589	1969883	0.271561	0.0578126	0.3	0.4	1	Metropolitan	2.576e+06	0.355119	1.06071e+06	0.146225	303059	0.0417786
1073012907	Alabama	AL	7292406	4811	327	0.112	0.015	13.3047	0.65	538.832	2616684	1700845	0.233235	0.0350293	0.53	0.6	1	Metropolitan	2.22418e+06	0.305	915840	0.125588	261668	0.0358823
1073012908	Alabama	AL	3822000	5516	730	0.139	0.019	13.3047	0.65	766.724	3.72338e+06	2.4202e+06	0.633227	0.120478	0.69	0.8	1	Metropolitan	3.16487e+06	0.828067	1.30318e+06	0.340969	372338	0.0974196
1073012910	Alabama	AL	6548663	3934	341	0.084	0.0155	13.3047	0.65	330.456	1.60477e+06	1.0431e+06	0.159284	0.0324731	0.15	0.2	1	Metropolitan	1.36405e+06	0.208295	561668	0.0857683	160477	0.0245052
1073012911	Alabama	AL	12469268	5506	404	0.083	0.019	13.3047	0.65	456.998	2219281	1442533	0.115687	0.0278097	0.26	0.4	1	Metropolitan	1.88639e+06	0.151283	776748	0.062293	221928	0.017798
1073012912	Alabama	AL	2100285	4663	464	0.129	0.018	13.3047	0.65	601.527	2921145	1898744	0.904041	0.154936	0.68	0.8	1	Metropolitan	2.48297e+06	1.18221	1.0224e+06	0.486791	292114	0.139083
1073012913	Alabama	AL	3152133	4398	600	0.178	0.0165	13.3047	0.65	782.844	3801659	2471078	0.783938	0.129301	0.87	1	1	Metropolitan	3.23141e+06	1.02515	1.33058e+06	0.422121	380166	0.120606
1073012914	Alabama	AL	2937401	1954	230	0.083	0.0145	13.3047	0.65	162.182	787591	511934	0.174281	0.0367129	0.39	0.4	1	Metropolitan	669452	0.227906	275657	0.0938438	78759.1	0.0268125
1073012915	Alabama	AL	5696142	6200	442	0.098	0.0235	13.3047	0.65	607.6	2.95064e+06	1.91791e+06	0.336704	0.0842328	0.29	0.4	1	Metropolitan	2.50804e+06	0.440305	1.03272e+06	0.181302	295064	0.0518006
1073013002	Alabama	AL	2304621	1759	289	0.205	0.0305	13.3047	0.65	360.595	1.75113e+06	1.13823e+06	0.493891	0.109472	0.97	1	1	Metropolitan	1.48846e+06	0.645858	612894	0.265942	175113	0.0759833
1073013100	Alabama	AL	6030203	3837	659	0.201	0.0235	13.3047	0.65	771.237	3.74529e+06	2.43444e+06	0.403708	0.0838769	0.99	1	1	Metropolitan	3.1835e+06	0.527926	1.31085e+06	0.217381	374529	0.0621089
1073013200	Alabama	AL	3391743	2238	271	0.204	0.031	13.3047	0.65	456.552	2.21711e+06	1.44112e+06	0.424892	0.0825592	0.87	1	1	Metropolitan	1.88455e+06	0.555628	775990	0.228788	221711	0.065368
1073013300	Alabama	AL	4810452	3173	398	0.233	0.0195	13.3047	0.65	739.309	3.59024e+06	2.33366e+06	0.485122	0.0731518	0.95	1	1	Metropolitan	3.05171e+06	0.634391	1.25659e+06	0.26122	359024	0.0746342
1073013400	Alabama	AL	5007104	4696	460	0.17	0.021	13.3047	0.65	798.32	3876814	2519929	0.503271	0.0793427	0.87	1	1	Metropolitan	3.29529e+06	0.658123	1.35688e+06	0.270992	387681	0.0774263
1073013601	Alabama	AL	3958389	3459	224	0.226	0.0235	13.3047	0.65	781.734	3796269	2467575	0.623378	0.0763632	0.99	1	1	Metropolitan	3.22683e+06	0.815187	1.32869e+06	0.335665	379627	0.0959044
1073013801	Alabama	AL	9189941	2096	284	0.238	0.022	13.3047	0.65	498.848	2422513	1574634	0.171343	0.0281044	0.99	1	1	Metropolitan	2.05914e+06	0.224064	847880	0.0922617	242251	0.0263605
1073013901	Alabama	AL	11741696	1525	222	0.168	0.0165	13.3047	0.65	256.2	1244162	808706	0.0688747	0.0120949	0.97	1	1	Metropolitan	1.05754e+06	0.0900669	435457	0.0370864	124416	0.0105961
1073013902	Alabama	AL	4865787	2205	285	0.176	0.02	13.3047	0.65	388.08	1884600	1224990	0.251756	0.0433278	0.88	1	1	Metropolitan	1.60191e+06	0.329219	659610	0.135561	188460	0.0387317
1073014001	Alabama	AL	47561255	3681	249	0.179	0.016	13.3047	0.65	658.899	3199756	2079841	0.0437297	0.00490194	0.59	0.6	1	Metropolitan	2.71979e+06	0.057185	1.11991e+06	0.0235468	319976	0.00672765
1073014002	Alabama	AL	37279344	3681	378	0.17	0.025	13.3047	0.65	625.77	3038874	1975268	0.0529856	0.0095037	0.61	0.8	1	Metropolitan	2.58304e+06	0.0692889	1.06361e+06	0.0285307	303887	0.00815163
1073014102	Alabama	AL	364430214	4557	406	0.201	0.0175	13.3047	0.65	915.957	4.44808e+06	2.89125e+06	0.00793363	0.000988301	0.65	0.8	2	Metro-Commuting	3.78087e+06	0.0103747	1.55683e+06	0.00427196	444808	0.00122056
1073014104	Alabama	AL	46342562	3237	569	0.172	0.0165	13.3047	0.65	556.764	2703766	1757448	0.037923	0.00759419	0.97	1	1	Metropolitan	2.2982e+06	0.0495916	946318	0.0204201	270377	0.0058343
1073014105	Alabama	AL	11023047	4769	407	0.163	0.017	13.3047	0.65	777.347	3.77496e+06	2.45373e+06	0.2226	0.0299979	0.91	1	1	Metropolitan	3.20872e+06	0.291092	1.32124e+06	0.119861	377496	0.0342461
1073014203	Alabama	AL	95386182	13851	913	0.143	0.014	13.3047	0.65	1980.69	9618672	6252137	0.0655455	0.00773596	0.62	0.8	1	Metropolitan	8.17587e+06	0.0857134	3.36654e+06	0.0352937	961867	0.0100839
1073014204	Alabama	AL	34516146	9888	722	0.12	0.0185	13.3047	0.65	1186.56	5762191	3745424	0.108512	0.0185105	0.61	0.8	1	Metropolitan	4.89786e+06	0.141901	2.01677e+06	0.0584297	576219	0.0166942
1073014301	Alabama	AL	15808907	2510	380	0.19	0.016	13.3047	0.65	476.9	2315929	1505354	0.0952219	0.0164961	0.95	1	1	Metropolitan	1.96854e+06	0.124521	810575	0.0512733	231593	0.0146495
1073014302	Alabama	AL	56344592	9119	681	0.113	0.0155	13.3047	0.65	1030.45	5004073	3252647	0.0577278	0.0090159	0.76	0.8	1	Metropolitan	4.25346e+06	0.0754902	1.75143e+06	0.0310842	500407	0.00888119
1073014404	Alabama	AL	5423199	6179	494	0.09	0.009	13.3047	0.65	556.11	2700590	1755384	0.32368	0.0414409	0.47	0.6	1	Metropolitan	2.2955e+06	0.423274	945207	0.174289	270059	0.049797
1073014405	Alabama	AL	3771165	4164	323	0.12	0.021	13.3047	0.65	499.68	2426554	1577260	0.418242	0.0800604	0.61	0.8	1	Metropolitan	2.06257e+06	0.546932	849294	0.225207	242655	0.0643449
1073014406	Alabama	AL	7119745	5529	388	0.09	0.0175	13.3047	0.65	497.61	2416501	1570726	0.220615	0.0456057	0.28	0.4	1	Metropolitan	2.05403e+06	0.288497	845775	0.118793	241650	0.0339408
1073014408	Alabama	AL	3417695	3289	470	0.121	0.0205	13.3047	0.65	397.969	1932623	1256205	0.367559	0.0814658	0.55	0.6	1	Metropolitan	1.64273e+06	0.480654	676418	0.197916	193262	0.0565476
1073014409	Alabama	AL	4400723	2951	282	0.09	0.019	13.3047	0.65	265.59	1289762	838346	0.190502	0.0441454	0.27	0.4	1	Metropolitan	1.0963e+06	0.249118	451417	0.102578	128976	0.029308
1073014410	Alabama	AL	12991301	5210	462	0.114	0.0255	13.3047	0.65	593.94	2884301	1874795	0.144312	0.0347243	0.23	0.4	1	Metropolitan	2.45166e+06	0.188715	1.00951e+06	0.0777062	288430	0.0222018
1073014412	Alabama	AL	4771329	4193	268	0.102	0.025	13.3047	0.65	427.686	2.07694e+06	1.35001e+06	0.282942	0.0716677	0.2	0.4	1	Metropolitan	1.7654e+06	0.370001	726927	0.152353	207694	0.0435295
1073014413	Alabama	AL	18226615	9914	487	0.094	0.02	13.3047	0.65	931.916	4525585	2941630	0.161392	0.035242	0.39	0.4	1	Metropolitan	3.84675e+06	0.211051	1.58395e+06	0.0869034	452558	0.0248295
1075030000	Alabama	AL	563851970	4491	406	0.251	0.0155	13.3047	0.65	1127.24	5474125	3558181	0.00631049	0.00069088	0.89	1	6	Micro-Commuting	4.65301e+06	0.00825218	1.91594e+06	0.00339796	547413	0.000970844
1075030100	Alabama	AL	493910785	5482	456	0.228	0.019	13.3047	0.65	1249.9	6069764	3945347	0.00798797	0.000940534	0.73	0.8	10	Rural	5.1593e+06	0.0104458	2.12442e+06	0.00430122	606976	0.00122892
1075030200	Alabama	AL	510382561	3912	301	0.206	0.016	13.3047	0.65	805.872	3913488	2543767	0.00498404	0.000544899	0.4	0.6	6	Micro-Commuting	3.32646e+06	0.00651759	1.36972e+06	0.00268371	391349	0.000766775
1077010100	Alabama	AL	7621202	1799	244	0.225	0.031	13.3047	0.65	404.775	1965675	1277689	0.167649	0.0324125	0.96	1	1	Metropolitan	1.67082e+06	0.219234	687986	0.0902727	196567	0.0257922
1077010200	Alabama	AL	4006655	2175	199	0.255	0.033	13.3047	0.65	554.625	2693379	1750696	0.436947	0.0692511	0.93	1	1	Metropolitan	2.28937e+06	0.571392	942682	0.235279	269338	0.0672226
1077010300	Alabama	AL	2391711	1119	212	0.255	0.04	13.3047	0.65	285.345	1.3857e+06	900703	0.376594	0.0926291	0.92	1	1	Metropolitan	1.17784e+06	0.492468	484994	0.202781	138570	0.0579375
1077010400	Alabama	AL	5576178	3023	312	0.163	0.0265	13.3047	0.65	492.749	2392895	1555382	0.278933	0.0537142	0.65	0.8	1	Metropolitan	2.03396e+06	0.364759	837513	0.150195	239290	0.0429128
1077010600	Alabama	AL	1967049	3150	387	0.21	0.028	13.3047	0.65	661.5	3212387	2088051	1.06151	0.192458	0.92	1	1	Metropolitan	2.73053e+06	1.38813	1.12434e+06	0.571585	321239	0.16331
1077010700	Alabama	AL	3745288	1534	243	0.303	0.025	13.3047	0.65	464.802	2257179	1467166	0.391736	0.0699676	1	1	1	Metropolitan	1.9186e+06	0.512271	790013	0.210935	225718	0.0602672
1077010800	Alabama	AL	11559190	3660	386	0.267	0.026	13.3047	0.65	977.22	4745591	3084634	0.266856	0.0383059	0.98	1	1	Metropolitan	4.03375e+06	0.348965	1.66096e+06	0.143691	474559	0.0410547
1077010900	Alabama	AL	9870286	7190	614	0.156	0.0235	13.3047	0.65	1121.64	5446926	3540502	0.358703	0.0621139	0.9	1	1	Metropolitan	4.62989e+06	0.469073	1.90642e+06	0.193148	544693	0.0551851
1077011000	Alabama	AL	5022545	4691	441	0.203	0.026	13.3047	0.65	952.273	4.62444e+06	3.00589e+06	0.598479	0.0950848	0.74	0.8	1	Metropolitan	3.93078e+06	0.782626	1.61856e+06	0.322258	462444	0.0920737
1077011101	Alabama	AL	20814010	5542	456	0.155	0.0195	13.3047	0.65	859.01	4171538	2711499	0.130273	0.0195832	0.49	0.6	1	Metropolitan	3.54581e+06	0.170357	1.46004e+06	0.0701469	417154	0.020042
1077011102	Alabama	AL	6449688	4616	378	0.14	0.0175	13.3047	0.65	646.24	3138281	2039882	0.316276	0.0472627	0.49	0.6	1	Metropolitan	2.66754e+06	0.413592	1.0984e+06	0.170303	313828	0.0486579
1077011200	Alabama	AL	276533315	3893	341	0.196	0.028	13.3047	0.65	763.028	3705428	2408528	0.00870972	0.00145951	0.37	0.4	2	Metro-Commuting	3.14961e+06	0.0113896	1.2969e+06	0.00468985	370543	0.00133996
1077011300	Alabama	AL	356059650	2049	278	0.238	0.0225	13.3047	0.65	487.662	2368192	1539325	0.00432322	0.000714907	0.23	0.4	2	Metro-Commuting	2.01296e+06	0.00565344	828867	0.00232789	236819	0.000665111
1077011400	Alabama	AL	217411118	6147	563	0.192	0.0305	13.3047	0.65	1180.22	5.73142e+06	3.72542e+06	0.0171354	0.00314206	0.13	0.2	2	Metro-Commuting	4.87171e+06	0.0224078	2.006e+06	0.00922675	573142	0.00263621
1077011501	Alabama	AL	44241367	7568	506	0.148	0.017	13.3047	0.65	1120.06	5439272	3535527	0.0799145	0.0106212	0.64	0.8	1	Metropolitan	4.62338e+06	0.104504	1.90375e+06	0.0430309	543927	0.0122945
1077011502	Alabama	AL	140758471	5411	568	0.179	0.021	13.3047	0.65	968.569	4703580	3057327	0.0217204	0.00341933	0.34	0.4	2	Metro-Commuting	3.99804e+06	0.0284036	1.64625e+06	0.0116956	470358	0.0033416
1077011602	Alabama	AL	123762242	4447	404	0.196	0.024	13.3047	0.65	871.612	4232736	2751278	0.0222303	0.00338946	0.23	0.4	2	Metro-Commuting	3.59783e+06	0.0290705	1.48146e+06	0.0119702	423274	0.00342005
1077011603	Alabama	AL	70947094	4628	357	0.191	0.027	13.3047	0.65	883.948	4292642	2790217	0.0393281	0.00633335	0.24	0.4	2	Metro-Commuting	3.64875e+06	0.0514291	1.50242e+06	0.0211767	429264	0.00605048
1077011604	Alabama	AL	91333763	6917	523	0.184	0.0285	13.3047	0.65	1272.73	6180641	4017417	0.0439861	0.00758149	0.11	0.2	1	Metropolitan	5.25355e+06	0.0575203	2.16322e+06	0.0236848	618064	0.00676709
1077011700	Alabama	AL	144912957	4633	379	0.185	0.0165	13.3047	0.65	857.105	4162287	2705486	0.0186697	0.00225948	0.12	0.2	2	Metro-Commuting	3.53794e+06	0.0244143	1.4568e+06	0.0100529	416229	0.00287227
1077011801	Alabama	AL	219345283	4498	450	0.224	0.0205	13.3047	0.65	1007.55	4892890	3180378	0.0144994	0.00196596	0.31	0.4	3	Metro-Commuting	4.15896e+06	0.0189608	1.71251e+06	0.00780738	489289	0.00223068
1077011802	Alabama	AL	99425967	3866	302	0.186	0.024	13.3047	0.65	719.076	3491988	2269792	0.022829	0.00344344	0.38	0.4	3	Metro-Commuting	2.96819e+06	0.0298533	1.2222e+06	0.0122925	349199	0.00351215
1079979100	Alabama	AL	190436970	1586	193	0.217	0.018	13.3047	0.65	344.162	1671325	1086361	0.00570457	0.000840123	0.66	0.8	2	Metro-Commuting	1.42063e+06	0.00745982	584964	0.00307169	167132	0.000877626
1079979200	Alabama	AL	340322964	4020	399	0.229	0.0125	13.3047	0.65	920.58	4470535	2905848	0.0085385	0.000967184	0.88	1	2	Metro-Commuting	3.79995e+06	0.0111657	1.56469e+06	0.00459765	447053	0.00131362
1079979300	Alabama	AL	228689716	4773	620	0.211	0.019	13.3047	0.65	1007.1	4.89071e+06	3.17896e+06	0.0139008	0.00219711	0.37	0.4	3	Metro-Commuting	4.1571e+06	0.0181779	1.71175e+06	0.00748502	489071	0.00213858
1079979400	Alabama	AL	87102637	4203	388	0.246	0.0205	13.3047	0.65	1033.94	5021026	3263667	0.0374692	0.00465984	0.63	0.8	7	Small Town	4.26787e+06	0.0489982	1.75736e+06	0.0201757	502103	0.00576449
1079979500	Alabama	AL	118619968	6251	590	0.26	0.0185	13.3047	0.65	1625.26	7892613	5130198	0.043249	0.00511206	0.33	0.4	2	Metro-Commuting	6.70872e+06	0.0565564	2.76241e+06	0.0232879	789261	0.0066537
1079979600	Alabama	AL	78891239	4604	425	0.227	0.022	13.3047	0.65	1045.11	5075270	3298925	0.0418161	0.00559682	0.23	0.4	2	Metro-Commuting	4.31398e+06	0.0546826	1.77634e+06	0.0225164	507527	0.00643325
1079979700	Alabama	AL	201973321	2132	199	0.249	0.025	13.3047	0.65	530.868	2578009	1675706	0.00829667	0.00113736	0.26	0.4	2	Metro-Commuting	2.19131e+06	0.0108495	902303	0.00446744	257801	0.00127641
1079979800	Alabama	AL	248180227	3550	410	0.235	0.0245	13.3047	0.65	834.25	4051298	2633344	0.0106106	0.00165089	0.21	0.4	8	Town-Commuting	3.4436e+06	0.0138754	1.41795e+06	0.00571341	405130	0.0016324
1079979900	Alabama	AL	363329591	1939	304	0.233	0.0165	13.3047	0.65	451.787	2193975	1426084	0.00392504	0.000675237	0.28	0.4	2	Metro-Commuting	1.86488e+06	0.00513275	767891	0.00211348	219398	0.000603853
1081040200	Alabama	AL	6251269	5380	611	0.139	0.0285	13.3047	0.65	747.82	3.63158e+06	2.36052e+06	0.377607	0.0885065	0.39	0.4	1	Metropolitan	3.08684e+06	0.493794	1.27105e+06	0.203327	363158	0.0580934
1081040300	Alabama	AL	1749362	2327	365	0.145	0.038	13.3047	0.65	337.415	1.63856e+06	1.06506e+06	0.60883	0.185951	0.57	0.6	1	Metropolitan	1.39278e+06	0.796162	573496	0.327832	163856	0.0936661
1081040400	Alabama	AL	8364373	6991	688	0.13	0.022	13.3047	0.65	908.83	4413474	2868758	0.342973	0.0671423	0.58	0.6	1	Metropolitan	3.75145e+06	0.448504	1.54472e+06	0.184678	441347	0.0527652
1081040500	Alabama	AL	40513480	10552	877	0.118	0.0225	13.3047	0.65	1245.14	6046649	3930322	0.0970127	0.020179	0.47	0.6	1	Metropolitan	5.13965e+06	0.126863	2.11633e+06	0.0522376	604665	0.014925
1081040602	Alabama	AL	14758657	6413	665	0.137	0.027	13.3047	0.65	878.581	4266579	2773276	0.187908	0.0418464	0.48	0.6	1	Metropolitan	3.62659e+06	0.245726	1.4933e+06	0.101181	426658	0.028909
1081040603	Alabama	AL	2922118	831	189	0.182	0.032	13.3047	0.65	151.242	734464	477401	0.163375	0.0469662	0.54	0.6	1	Metropolitan	624294	0.213644	257062	0.0879712	73446.4	0.0251346
1081040604	Alabama	AL	23064260	5202	620	0.164	0.045	13.3047	0.65	853.128	4142973	2692933	0.116758	0.034929	0.56	0.6	1	Metropolitan	3.52153e+06	0.152683	1.45004e+06	0.0628696	414297	0.0179627
1081040700	Alabama	AL	5804198	5309	487	0.188	0.037	13.3047	0.65	998.092	4846950	3150517	0.5428	0.117861	0.51	0.6	1	Metropolitan	4.11991e+06	0.709815	1.69643e+06	0.292277	484695	0.0835077
1081040800	Alabama	AL	803937	2617	427	0.155	0.05	13.3047	0.65	405.635	1.96985e+06	1.2804e+06	1.59267	0.575745	0.51	0.6	1	Metropolitan	1.67437e+06	2.08272	689448	0.857589	196985	0.245026
1081040901	Alabama	AL	10850210	4163	608	0.127	0.02	13.3047	0.65	528.701	2567486	1668866	0.153809	0.0330351	0.26	0.4	1	Metropolitan	2.18236e+06	0.201136	898620	0.0828205	256749	0.023663
1081040902	Alabama	AL	4154745	5410	857	0.158	0.0355	13.3047	0.65	854.78	4.151e+06	2.69815e+06	0.649413	0.178531	0.61	0.8	1	Metropolitan	3.52835e+06	0.849233	1.45285e+06	0.349684	415100	0.0999098
1081041000	Alabama	AL	349962756	9494	836	0.134	0.014	13.3047	0.65	1272.2	6178058	4015738	0.0114748	0.00156786	0.42	0.6	1	Metropolitan	5.25135e+06	0.0150055	2.16232e+06	0.00617872	617806	0.00176535
1081041100	Alabama	AL	46810947	10870	878	0.185	0.02	13.3047	0.65	2010.95	9765607	6347644	0.135602	0.0182995	0.9	1	1	Metropolitan	8.30077e+06	0.177325	3.41796e+06	0.0730163	976561	0.0208618
1081041200	Alabama	AL	48229009	4787	454	0.13	0.0245	13.3047	0.65	622.31	3022071	1964346	0.0407296	0.00859311	0.48	0.6	1	Metropolitan	2.56876e+06	0.0532617	1.05773e+06	0.0219313	302207	0.00626609
1081041300	Alabama	AL	4814354	3185	346	0.164	0.0255	13.3047	0.65	522.34	2536596	1648787	0.342473	0.0649597	0.79	0.8	1	Metropolitan	2.15611e+06	0.44785	887808	0.184409	253660	0.0526882
1081041400	Alabama	AL	4345655	3729	509	0.242	0.024	13.3047	0.65	902.418	4.38234e+06	2.84852e+06	0.655487	0.110595	0.96	1	1	Metropolitan	3.72499e+06	0.857175	1.53382e+06	0.352954	438234	0.100844
1081041600	Alabama	AL	8477979	3985	412	0.219	0.028	13.3047	0.65	872.715	4238092	2754760	0.324931	0.0534269	0.97	1	1	Metropolitan	3.60238e+06	0.42491	1.48333e+06	0.174963	423809	0.0499894
1081041700	Alabama	AL	134817492	10459	725	0.175	0.016	13.3047	0.65	1830.33	8.88845e+06	5.77749e+06	0.0428542	0.00491689	0.82	1	1	Metropolitan	7.55518e+06	0.0560401	3.11096e+06	0.0230753	888845	0.00659295
1081041800	Alabama	AL	186728289	8373	860	0.224	0.018	13.3047	0.65	1875.55	9108085	5920255	0.0317052	0.00413468	0.66	0.8	2	Metro-Commuting	7.74187e+06	0.0414606	3.18783e+06	0.017072	910808	0.00487772
1081041900	Alabama	AL	260620208	8753	852	0.172	0.0175	13.3047	0.65	1505.52	7311110	4752222	0.0182343	0.00256751	0.43	0.6	2	Metro-Commuting	6.21444e+06	0.0238448	2.55889e+06	0.00981846	731111	0.00280527
1081042002	Alabama	AL	28139156	7404	685	0.147	0.0145	13.3047	0.65	1088.39	5285447	3435540	0.122091	0.0165113	0.42	0.6	1	Metropolitan	4.49263e+06	0.159658	1.84991e+06	0.0657414	528545	0.0187832
1081042003	Alabama	AL	20361686	3529	387	0.197	0.0295	13.3047	0.65	695.213	3.3761e+06	2.19447e+06	0.107774	0.0200036	0.13	0.2	1	Metropolitan	2.86969e+06	0.140936	1.18164e+06	0.0580323	337610	0.0165807
1081042004	Alabama	AL	17631495	11358	883	0.175	0.0205	13.3047	0.65	1987.65	9652457	6274097	0.355846	0.0500294	0.49	0.6	1	Metropolitan	8.20459e+06	0.465337	3.37836e+06	0.191609	965246	0.0547455
1081042005	Alabama	AL	13561483	5124	528	0.204	0.0175	13.3047	0.65	1045.3	5076183	3299519	0.243301	0.0326215	0.4	0.6	1	Metropolitan	4.31476e+06	0.318162	1.77666e+06	0.131008	507618	0.0374309
1081042006	Alabama	AL	10123328	2113	353	0.197	0.0255	13.3047	0.65	416.261	2021453	1313945	0.129794	0.0274306	0.48	0.6	1	Metropolitan	1.71824e+06	0.16973	707509	0.0698889	202145	0.0199683
1081042101	Alabama	AL	166397504	3774	382	0.215	0.024	13.3047	0.65	811.41	3940382	2561248	0.0153924	0.0023194	0.56	0.6	2	Metro-Commuting	3.34932e+06	0.0201285	1.37913e+06	0.00828819	394038	0.00236805
1081042102	Alabama	AL	174783279	9020	1333	0.164	0.016	13.3047	0.65	1479.28	7183702	4669407	0.0267154	0.00473081	0.25	0.4	2	Metro-Commuting	6.10615e+06	0.0349355	2.5143e+06	0.0143852	718370	0.00411006
1083020101	Alabama	AL	82986503	4769	388	0.208	0.0245	13.3047	0.65	991.952	4817133	3131136	0.0377307	0.00540134	0.34	0.4	2	Metro-Commuting	4.09456e+06	0.0493401	1.686e+06	0.0203165	481713	0.00580472
1083020102	Alabama	AL	97597720	5828	461	0.224	0.0185	13.3047	0.65	1305.47	6339653	4120775	0.042222	0.00482846	0.39	0.4	2	Metro-Commuting	5.38871e+06	0.0552134	2.21888e+06	0.0227349	633965	0.0064957
1083020201	Alabama	AL	51865073	4531	485	0.231	0.023	13.3047	0.65	1046.66	5.08281e+06	3.30383e+06	0.0637004	0.00931231	0.74	0.8	4	Micropolitan	4.32039e+06	0.0833006	1.77898e+06	0.0343002	508281	0.00980007
1083020202	Alabama	AL	172289947	5361	564	0.207	0.027	13.3047	0.65	1109.73	5389073	3502898	0.0203314	0.00340702	0.49	0.6	5	Micro-Commuting	4.58071e+06	0.0265872	1.88618e+06	0.0109477	538907	0.00312791
1083020300	Alabama	AL	249564914	3624	476	0.178	0.0145	13.3047	0.65	645.072	3132609	2036196	0.00815898	0.00126103	0.12	0.2	5	Micro-Commuting	2.66272e+06	0.0106694	1.09641e+06	0.0043933	313261	0.00125523
1083020401	Alabama	AL	180854165	6626	636	0.232	0.0315	13.3047	0.65	1537.23	7465130	4852334	0.0268301	0.00446125	0.58	0.6	5	Micro-Commuting	6.34536e+06	0.0350855	2.6128e+06	0.014447	746513	0.00412771
1083020402	Alabama	AL	69850842	5712	749	0.213	0.0225	13.3047	0.65	1216.66	5908344	3840423	0.0549803	0.00925777	0.55	0.6	4	Micropolitan	5.02209e+06	0.0718974	2.06792e+06	0.0296048	590834	0.00845851
1083020500	Alabama	AL	4699608	2727	430	0.172	0.0195	13.3047	0.65	469.044	2277779	1480556	0.315038	0.0611831	0.65	0.8	4	Micropolitan	1.93611e+06	0.411973	797223	0.169636	227778	0.0484674
1083020600	Alabama	AL	10377934	4946	492	0.229	0.026	13.3047	0.65	1132.63	5500315	3575205	0.344501	0.0520023	0.82	1	4	Micropolitan	4.67527e+06	0.450501	1.92511e+06	0.1855	550031	0.0530001
1083020700	Alabama	AL	9243376	2416	307	0.25	0.0285	13.3047	0.65	604	2933154	1906550	0.206261	0.0352113	0.86	1	4	Micropolitan	2.49318e+06	0.269726	1.0266e+06	0.111064	293315	0.0317325
1083020801	Alabama	AL	64418576	8494	619	0.22	0.0315	13.3047	0.65	1868.68	9.07471e+06	5.89856e+06	0.0915662	0.0147111	0.43	0.6	1	Metropolitan	7.71351e+06	0.11974	3.17615e+06	0.0493049	907471	0.0140871
1083020802	Alabama	AL	57107735	11132	656	0.175	0.019	13.3047	0.65	1948.1	9460393	6149256	0.107678	0.0133018	0.28	0.4	1	Metropolitan	8.04133e+06	0.14081	3.31114e+06	0.0579805	946039	0.0165659
1083020900	Alabama	AL	16089700	4765	414	0.139	0.0195	13.3047	0.65	662.335	3216441	2090687	0.12994	0.0214417	0.57	0.6	4	Micropolitan	2.73398e+06	0.169921	1.12575e+06	0.0699674	321644	0.0199907
1083021000	Alabama	AL	5322867	2848	344	0.208	0.022	13.3047	0.65	592.384	2.87674e+06	1.86988e+06	0.351293	0.0564003	0.61	0.8	4	Micropolitan	2.44523e+06	0.459383	1.00686e+06	0.189158	287674	0.054045
1083021100	Alabama	AL	236397145	6317	528	0.192	0.0145	13.3047	0.65	1212.86	5889929	3828454	0.016195	0.00182434	0.88	1	5	Micro-Commuting	5.00644e+06	0.0211781	2.06148e+06	0.00872039	588993	0.00249154
1083021200	Alabama	AL	263941493	14631	1020	0.138	0.015	13.3047	0.65	2019.08	9805078	6373301	0.0241466	0.00311809	0.54	0.6	1	Metropolitan	8.33432e+06	0.0315764	3.43178e+06	0.013002	980508	0.00371487
1085780800	Alabama	AL	407204363	3373	309	0.247	0.015	13.3047	0.65	833.131	4.04586e+06	2.62981e+06	0.00645821	0.000709826	0.8	1	2	Metro-Commuting	3.43898e+06	0.00844535	1.41605e+06	0.0034775	404586	0.000993571
1085781000	Alabama	AL	584198397	2480	278	0.234	0.0145	13.3047	0.65	580.32	2.81816e+06	1.8318e+06	0.00313558	0.000401617	0.78	0.8	2	Metro-Commuting	2.39544e+06	0.00410038	986356	0.00168839	281816	0.000482398
1085781100	Alabama	AL	410073210	1499	209	0.26	0.0195	13.3047	0.65	389.74	1.89266e+06	1.23023e+06	0.00300003	0.000474959	0.49	0.6	2	Metro-Commuting	1.60876e+06	0.00392311	662432	0.0016154	189266	0.000461542
1085781200	Alabama	AL	476447242	2727	373	0.252	0.018	13.3047	0.65	687.204	3337211	2169187	0.00455284	0.000702539	0.63	0.8	2	Metro-Commuting	2.83663e+06	0.00595371	1.16802e+06	0.00245153	333721	0.000700437
1087231400	Alabama	AL	244208980	1387	189	0.209	0.017	13.3047	0.65	289.883	1407734	915027	0.0037469	0.000594618	0.27	0.4	2	Metro-Commuting	1.19657e+06	0.0048998	492707	0.00201756	140773	0.000576447
1087231500	Alabama	AL	254156295	2633	237	0.239	0.0175	13.3047	0.65	629.287	3055953	1986370	0.00781554	0.000906855	0.8	1	2	Metro-Commuting	2.59756e+06	0.0102203	1.06958e+06	0.00420837	305595	0.00120239
1087231601	Alabama	AL	102924008	1139	178	0.158	0.0205	13.3047	0.65	179.962	873934	568057	0.00551919	0.00112105	0.47	0.6	9	Town-Commuting	742844	0.0072174	305877	0.00297187	87393.4	0.000849106
1087231602	Alabama	AL	65030690	1586	169	0.212	0.0285	13.3047	0.65	336.232	1632815	1061330	0.0163204	0.00279966	0.57	0.6	7	Small Town	1.38789e+06	0.0213421	571485	0.00878793	163282	0.00251084
1087231603	Alabama	AL	80226808	954	188	0.185	0.0225	13.3047	0.65	176.49	857074	557098	0.00694404	0.00160806	0.74	0.8	2	Metro-Commuting	728512	0.00908066	299976	0.0037391	85707.3	0.00106831
1087231700	Alabama	AL	2893874	2494	276	0.119	0.0295	13.3047	0.65	296.786	1441257	936817	0.323724	0.0878843	0.25	0.4	7	Small Town	1.22507e+06	0.423332	504440	0.174313	144126	0.0498037
1087231800	Alabama	AL	5808836	920	172	0.197	0.0355	13.3047	0.65	181.24	880140	572091	0.0984864	0.0255735	0.76	0.8	7	Small Town	748119	0.12879	308049	0.0530311	88014	0.0151518
1087231900	Alabama	AL	10695456	1391	193	0.185	0.024	13.3047	0.65	257.335	1.24967e+06	812288	0.075947	0.0144262	0.56	0.6	7	Small Town	1.06222e+06	0.0993154	437386	0.0408946	124967	0.0116842
1087232000	Alabama	AL	7994375	1033	262	0.242	0.042	13.3047	0.65	249.986	1213986	789091	0.0987058	0.0303348	0.64	0.8	7	Small Town	1.03189e+06	0.129077	424895	0.0531493	121399	0.0151855
1087232100	Alabama	AL	5416559	1295	192	0.177	0.032	13.3047	0.65	229.215	1113117	723526	0.133577	0.0312316	0.52	0.6	7	Small Town	946150	0.174677	389591	0.0719259	111312	0.0205503
1087232200	Alabama	AL	275138496	2519	333	0.235	0.022	13.3047	0.65	591.965	2.87471e+06	1.86856e+06	0.00679135	0.00110011	0.76	0.8	2	Metro-Commuting	2.4435e+06	0.00888099	1.00615e+06	0.00365688	287471	0.00104482
1087232300	Alabama	AL	533706731	1357	234	0.259	0.021	13.3047	0.65	351.463	1.70678e+06	1.10941e+06	0.00207868	0.000396094	0.67	0.8	2	Metro-Commuting	1.45076e+06	0.00271828	597373	0.00111929	170678	0.000319797
1089000201	Alabama	AL	7628065	925	135	0.286	0.0365	13.3047	0.65	264.55	1284712	835063	0.109472	0.021224	0.97	1	1	Metropolitan	1.09201e+06	0.143156	449649	0.0589467	128471	0.0168419
1089000202	Alabama	AL	5431538	3712	410	0.199	0.0355	13.3047	0.65	738.688	3.58723e+06	2.3317e+06	0.429289	0.0900724	0.53	0.6	1	Metropolitan	3.04914e+06	0.561378	1.25553e+06	0.231155	358723	0.0660444
1089000301	Alabama	AL	3749032	3849	342	0.257	0.0305	13.3047	0.65	989.193	4803734	3122427	0.832862	0.123475	0.64	0.8	1	Metropolitan	4.08317e+06	1.08913	1.68131e+06	0.448464	480373	0.128133
1089000302	Alabama	AL	3871315	3737	456	0.282	0.0385	13.3047	0.65	1053.83	5.11765e+06	3.32647e+06	0.859261	0.157338	0.77	0.8	1	Metropolitan	4.35e+06	1.12365	1.79118e+06	0.462679	511765	0.132194
1089000403	Alabama	AL	36563506	4935	500	0.177	0.031	13.3047	0.65	873.495	4241880	2757222	0.0754091	0.0152579	0.67	0.8	1	Metropolitan	3.6056e+06	0.0986119	1.48466e+06	0.0406049	424188	0.0116014
1089000501	Alabama	AL	2804806	2031	188	0.237	0.034	13.3047	0.65	481.347	2337525	1519391	0.54171	0.0924867	0.77	0.8	1	Metropolitan	1.9869e+06	0.70839	818134	0.29169	233752	0.08334
1089000502	Alabama	AL	1995500	2438	226	0.211	0.031	13.3047	0.65	514.418	2.49812e+06	1.62378e+06	0.813721	0.141359	0.68	0.8	1	Metropolitan	2.12341e+06	1.0641	874344	0.438158	249812	0.125188
1089000503	Alabama	AL	1686647	1558	181	0.176	0.024	13.3047	0.65	274.208	1331613	865548	0.513177	0.0919312	0.38	0.4	1	Metropolitan	1.13187e+06	0.671078	466065	0.276326	133161	0.0789503
1089000601	Alabama	AL	1539255	1230	161	0.186	0.0205	13.3047	0.65	228.78	1.111e+06	722153	0.469158	0.0802804	0.4	0.6	1	Metropolitan	944354	0.613514	388852	0.252623	111100	0.0721781
1089000602	Alabama	AL	1641163	2062	257	0.238	0.03	13.3047	0.65	490.756	2383217	1549091	0.943898	0.16732	0.65	0.8	1	Metropolitan	2.02573e+06	1.23433	834126	0.508253	238322	0.145215
1089000701	Alabama	AL	2647545	2478	317	0.255	0.0345	13.3047	0.65	631.89	3068594	1994586	0.753372	0.140276	0.85	1	1	Metropolitan	2.6083e+06	0.985179	1.07401e+06	0.405662	306859	0.115903
1089000702	Alabama	AL	3165161	2441	299	0.199	0.019	13.3047	0.65	485.759	2358950	1533318	0.484436	0.0752358	0.8	1	1	Metropolitan	2.00511e+06	0.633493	825633	0.26085	235895	0.0745286
1089000901	Alabama	AL	9707728	4509	331	0.139	0.0235	13.3047	0.65	626.751	3.04364e+06	1.97836e+06	0.203793	0.0375619	0.5	0.6	1	Metropolitan	2.58709e+06	0.266498	1.06527e+06	0.109735	304364	0.0313527
1089000902	Alabama	AL	2261896	2084	169	0.136	0.028	13.3047	0.65	283.424	1376368	894639	0.395526	0.0875211	0.15	0.2	1	Metropolitan	1.16991e+06	0.517227	481729	0.212976	137637	0.0608502
1089001000	Alabama	AL	2325386	2801	171	0.161	0.036	13.3047	0.65	450.961	2.18996e+06	1.42348e+06	0.612146	0.141887	0.4	0.6	1	Metropolitan	1.86147e+06	0.800499	766487	0.329617	218996	0.0941764
1089001200	Alabama	AL	2755704	2698	351	0.361	0.0345	13.3047	0.65	973.978	4.72985e+06	3.0744e+06	1.11565	0.180095	0.84	1	1	Metropolitan	4.02037e+06	1.45893	1.65545e+06	0.600735	472985	0.171638
1089001301	Alabama	AL	2365400	3335	461	0.245	0.027	13.3047	0.65	817.075	3.96789e+06	2.57913e+06	1.09036	0.192758	0.73	0.8	1	Metropolitan	3.37271e+06	1.42585	1.38876e+06	0.587115	396789	0.167747
1089001302	Alabama	AL	2410472	1955	182	0.197	0.0255	13.3047	0.65	385.135	1870299	1215694	0.504339	0.0804127	0.7	0.8	1	Metropolitan	1.58975e+06	0.65952	654604	0.271567	187030	0.0775906
1089001401	Alabama	AL	4444656	2025	190	0.147	0.026	13.3047	0.65	297.675	1445574	939623	0.211405	0.0423269	0.11	0.2	1	Metropolitan	1.22874e+06	0.276453	505951	0.113834	144557	0.0325239
1089001402	Alabama	AL	20589074	5240	380	0.169	0.025	13.3047	0.65	885.56	4.30047e+06	2.79531e+06	0.135766	0.0223673	0.68	0.8	1	Metropolitan	3.6554e+06	0.177541	1.50516e+06	0.073105	430047	0.0208871
1089001500	Alabama	AL	4970161	4719	560	0.186	0.0195	13.3047	0.65	877.734	4.26247e+06	2.7706e+06	0.557447	0.0882697	0.82	1	1	Metropolitan	3.6231e+06	0.728969	1.49186e+06	0.300164	426247	0.0857611
1089001700	Alabama	AL	2120097	1777	132	0.091	0.023	13.3047	0.65	161.707	785284	510435	0.24076	0.0634251	0.12	0.2	1	Metropolitan	667491	0.31484	274849	0.12964	78528.4	0.03704
1089001801	Alabama	AL	10854340	3560	272	0.09	0.0245	13.3047	0.65	320.4	1.55593e+06	1.01136e+06	0.0931752	0.0263445	0.04	0.2	1	Metropolitan	1.32254e+06	0.121845	544576	0.0501713	155593	0.0143346
1089001901	Alabama	AL	6278030	3676	339	0.085	0.0215	13.3047	0.65	312.46	1517373	986292	0.157102	0.0422963	0.16	0.2	1	Metropolitan	1.28977e+06	0.205441	531081	0.0845935	151737	0.0241696
1089001902	Alabama	AL	12809281	1657	147	0.082	0.0215	13.3047	0.65	135.874	659833	428892	0.0334829	0.00926796	0.11	0.2	1	Metropolitan	560858	0.0437853	230942	0.0180292	65983.3	0.00515121
1089001903	Alabama	AL	4727158	2178	136	0.089	0.0255	13.3047	0.65	193.842	941339	611870	0.129437	0.0379564	0.15	0.2	1	Metropolitan	800138	0.169264	329468	0.0696969	94133.9	0.0199134
1089002000	Alabama	AL	2257781	2048	192	0.122	0.029	13.3047	0.65	249.856	1213355	788680	0.349317	0.0892589	0.43	0.6	1	Metropolitan	1.03135e+06	0.456799	424674	0.188094	121335	0.053741
1089002100	Alabama	AL	3422481	3139	375	0.295	0.0275	13.3047	0.65	926.005	4496880	2922972	0.854051	0.129416	0.94	1	1	Metropolitan	3.82235e+06	1.11684	1.57391e+06	0.459873	449688	0.131392
1089002200	Alabama	AL	1575713	1787	214	0.263	0.027	13.3047	0.65	469.981	2.28233e+06	1.48351e+06	0.941487	0.148506	0.93	1	1	Metropolitan	1.93998e+06	1.23118	798815	0.506955	228233	0.144844
1089002300	Alabama	AL	2633778	4657	495	0.245	0.0265	13.3047	0.65	1140.96	5.54077e+06	3.6015e+06	1.36743	0.207368	0.84	1	1	Metropolitan	4.70966e+06	1.78818	1.93927e+06	0.736307	554077	0.210374
1089002400	Alabama	AL	2655187	4273	588	0.29	0.024	13.3047	0.65	1239.17	6.01768e+06	3.91149e+06	1.47315	0.236554	0.7	0.8	1	Metropolitan	5.11503e+06	1.92643	2.10619e+06	0.793235	601768	0.226639
1089002501	Alabama	AL	5148667	3313	317	0.303	0.03	13.3047	0.65	1003.84	4.87486e+06	3.16866e+06	0.615433	0.0847385	0.82	1	1	Metropolitan	4.14363e+06	0.804797	1.7062e+06	0.331387	487486	0.094682
1089002502	Alabama	AL	6157926	3336	368	0.247	0.0215	13.3047	0.65	823.992	4.00148e+06	2.60096e+06	0.422377	0.0593517	0.9	1	1	Metropolitan	3.40126e+06	0.552339	1.40052e+06	0.227434	400148	0.064981
1089002600	Alabama	AL	4129645	3931	405	0.125	0.017	13.3047	0.65	491.375	2386223	1551045	0.375588	0.0640822	0.55	0.6	1	Metropolitan	2.02829e+06	0.491153	835178	0.20224	238622	0.0577828
1089002701	Alabama	AL	3719164	2636	189	0.113	0.021	13.3047	0.65	297.868	1446511	940232	0.252807	0.0503573	0.2	0.4	1	Metropolitan	1.22953e+06	0.330594	506279	0.136127	144651	0.0388935
1089002721	Alabama	AL	4327431	4123	296	0.12	0.0255	13.3047	0.65	494.76	2402661	1561730	0.360891	0.0809477	0.32	0.4	1	Metropolitan	2.04226e+06	0.471934	840931	0.194326	240266	0.0555217
1089002722	Alabama	AL	5736225	2916	245	0.103	0.0215	13.3047	0.65	300.348	1458555	948060	0.165276	0.0371892	0.02	0.2	1	Metropolitan	1.23977e+06	0.21613	510494	0.0889948	145855	0.0254271
1089002801	Alabama	AL	7703870	4514	473	0.141	0.0245	13.3047	0.65	636.474	3090855	2009056	0.260785	0.0529157	0.83	1	1	Metropolitan	2.62723e+06	0.341027	1.0818e+06	0.140423	309085	0.0401208
1089002802	Alabama	AL	12138789	7349	502	0.147	0.031	13.3047	0.65	1080.3	5246184	3410020	0.280919	0.0622718	0.48	0.6	1	Metropolitan	4.45926e+06	0.367356	1.83616e+06	0.151264	524618	0.0432183
1089002911	Alabama	AL	4981039	4157	285	0.124	0.03	13.3047	0.65	515.468	2503224	1627095	0.326658	0.082142	0.23	0.4	1	Metropolitan	2.12774e+06	0.427168	876128	0.175893	250322	0.0502551
1089002912	Alabama	AL	4633599	2394	115	0.102	0.025	13.3047	0.65	244.188	1185830	770789	0.166348	0.0415472	0.02	0.2	1	Metropolitan	1.00796e+06	0.217532	415040	0.0895719	118583	0.025592
1089002921	Alabama	AL	9252984	6128	560	0.148	0.031	13.3047	0.65	906.944	4404316	2862805	0.309393	0.0707043	0.77	0.8	1	Metropolitan	3.74367e+06	0.40459	1.54151e+06	0.166596	440432	0.0475989
1089002922	Alabama	AL	6624746	3676	225	0.114	0.0295	13.3047	0.65	419.064	2.03507e+06	1.32279e+06	0.199674	0.0530959	0.05	0.2	1	Metropolitan	1.72981e+06	0.261113	712273	0.107517	203507	0.0307191
1089003000	Alabama	AL	3978756	2638	419	0.315	0.0215	13.3047	0.65	830.97	4.03537e+06	2.62299e+06	0.659249	0.113969	0.85	1	1	Metropolitan	3.43006e+06	0.862095	1.41238e+06	0.35498	403537	0.101423
1089003100	Alabama	AL	4335003	5293	309	0.221	0.0335	13.3047	0.65	1169.75	5.68057e+06	3.69237e+06	0.851758	0.138357	0.47	0.6	1	Metropolitan	4.82849e+06	1.11384	1.9882e+06	0.458639	568057	0.13104
1089010100	Alabama	AL	284721240	9807	629	0.195	0.022	13.3047	0.65	1912.37	9286857	6036457	0.0212013	0.00275144	0.25	0.4	1	Metropolitan	7.89383e+06	0.0277248	3.2504e+06	0.0114161	928686	0.00326174
1089010200	Alabama	AL	108653146	5879	388	0.166	0.0195	13.3047	0.65	975.914	4739249	3080512	0.0283518	0.00382012	0.15	0.2	1	Metropolitan	4.02836e+06	0.0370754	1.65874e+06	0.0152664	473925	0.00436181
1089010301	Alabama	AL	88039182	7817	644	0.205	0.023	13.3047	0.65	1602.48	7782012	5058308	0.0574552	0.00799742	0.22	0.4	2	Metro-Commuting	6.61471e+06	0.0751337	2.7237e+06	0.0309374	778201	0.00883926
1089010302	Alabama	AL	71437111	4626	281	0.202	0.0245	13.3047	0.65	934.452	4537900	2949635	0.04129	0.0056009	0.14	0.2	2	Metro-Commuting	3.85722e+06	0.0539946	1.58827e+06	0.0222331	453790	0.0063523
1089010401	Alabama	AL	75796941	6088	678	0.203	0.0205	13.3047	0.65	1235.86	6.00162e+06	3.90105e+06	0.0514672	0.0077373	0.18	0.2	2	Metro-Commuting	5.10138e+06	0.0673032	2.10057e+06	0.0277131	600162	0.00791803
1089010402	Alabama	AL	92171744	6127	493	0.186	0.0235	13.3047	0.65	1139.62	5534250	3597263	0.0390278	0.005846	0.17	0.2	2	Metro-Commuting	4.70411e+06	0.0510364	1.93699e+06	0.021015	553425	0.00600428
1089010501	Alabama	AL	53394343	13020	825	0.158	0.0175	13.3047	0.65	2057.16	9990012	6493508	0.121614	0.0155184	0.11	0.2	1	Metropolitan	8.49151e+06	0.159034	3.4965e+06	0.0654845	999001	0.0187099
1089010502	Alabama	AL	39898329	3735	368	0.179	0.019	13.3047	0.65	668.565	3246696	2110352	0.0528933	0.0076603	0.17	0.2	1	Metropolitan	2.75969e+06	0.0691681	1.13634e+06	0.028481	324670	0.00813742
1089010612	Alabama	AL	14888058	6424	416	0.129	0.016	13.3047	0.65	828.696	4024326	2615812	0.175699	0.0245835	0.13	0.2	1	Metropolitan	3.42068e+06	0.22976	1.40851e+06	0.094607	402433	0.0270306
1089010621	Alabama	AL	22258935	7631	438	0.116	0.024	13.3047	0.65	885.196	4298703	2794157	0.12553	0.0269525	0.03	0.2	1	Metropolitan	3.6539e+06	0.164154	1.50455e+06	0.0675929	429870	0.0193123
1089010622	Alabama	AL	21576031	11973	1076	0.139	0.018	13.3047	0.65	1664.25	8081942	5253262	0.243477	0.0383781	0.64	0.8	1	Metropolitan	6.86965e+06	0.318393	2.82868e+06	0.131103	808194	0.037458
1089010623	Alabama	AL	12978845	7246	549	0.14	0.0225	13.3047	0.65	1014.44	4.92634e+06	3.20212e+06	0.246718	0.0438365	0.04	0.2	1	Metropolitan	4.18739e+06	0.322632	1.72422e+06	0.132848	492634	0.0379567
1089010624	Alabama	AL	12899540	8143	687	0.135	0.0225	13.3047	0.65	1099.31	5338462	3470000	0.269002	0.0502505	0.02	0.2	1	Metropolitan	4.53769e+06	0.351772	1.86846e+06	0.144847	533846	0.0413849
1089010701	Alabama	AL	88411666	9867	642	0.15	0.0175	13.3047	0.65	1480.05	7187442	4671837	0.0528419	0.00705881	0.31	0.4	1	Metropolitan	6.10933e+06	0.0691009	2.5156e+06	0.0284533	718744	0.00812952
1089010702	Alabama	AL	35556788	8035	497	0.183	0.0175	13.3047	0.65	1470.4	7.1406e+06	4.64139e+06	0.130535	0.0148665	0.6	0.6	1	Metropolitan	6.06951e+06	0.170699	2.49921e+06	0.0702879	714060	0.0200823
1089010800	Alabama	AL	62859153	10211	689	0.158	0.027	13.3047	0.65	1613.34	7834717	5092566	0.0810155	0.0148846	0.39	0.4	1	Metropolitan	6.65951e+06	0.105943	2.74215e+06	0.0436237	783472	0.0124639
1089010901	Alabama	AL	85570095	17121	643	0.106	0.024	13.3047	0.65	1814.83	8813186	5728571	0.066946	0.0153647	0.06	0.2	1	Metropolitan	7.49121e+06	0.0875447	3.08462e+06	0.0360478	881319	0.0102994
1089010902	Alabama	AL	84825463	3100	243	0.223	0.0245	13.3047	0.65	691.3	3357102	2182116	0.0257248	0.00347189	0.56	0.6	2	Metro-Commuting	2.85354e+06	0.0336401	1.17499e+06	0.0138518	335710	0.00395766
1089011011	Alabama	AL	11124051	10355	551	0.115	0.027	13.3047	0.65	1190.83	5.7829e+06	3.75889e+06	0.337906	0.0813465	0.08	0.2	1	Metropolitan	4.91547e+06	0.441877	2.02402e+06	0.18195	578290	0.0519856
1089011012	Alabama	AL	10658276	5528	487	0.112	0.0295	13.3047	0.65	619.136	3.00666e+06	1.95433e+06	0.183362	0.0509262	0.04	0.2	1	Metropolitan	2.55566e+06	0.239782	1.05233e+06	0.0987336	300666	0.0282096
1089011013	Alabama	AL	5018711	5383	471	0.131	0.03	13.3047	0.65	705.173	3.42447e+06	2.22591e+06	0.443522	0.108731	0.14	0.2	1	Metropolitan	2.9108e+06	0.57999	1.19857e+06	0.238819	342447	0.0682341
1089011014	Alabama	AL	10940666	9565	489	0.114	0.021	13.3047	0.65	1090.41	5295266	3441923	0.314599	0.0601429	0.12	0.2	1	Metropolitan	4.50098e+06	0.411399	1.85334e+06	0.169399	529527	0.0483999
1089011021	Alabama	AL	11387951	5218	512	0.132	0.021	13.3047	0.65	688.776	3344845	2174149	0.190917	0.0356855	0.39	0.4	1	Metropolitan	2.84312e+06	0.24966	1.1707e+06	0.102801	334484	0.0293718
1089011022	Alabama	AL	8937210	7686	683	0.149	0.026	13.3047	0.65	1145.21	5561406	3614914	0.404479	0.0792053	0.59	0.6	1	Metropolitan	4.7272e+06	0.528934	1.94649e+06	0.217796	556141	0.0622275
1089011100	Alabama	AL	167553622	1348	353	0.13	0.0335	13.3047	0.65	175.24	851003	553152	0.00330134	0.00121291	0.74	0.8	1	Metropolitan	723353	0.00431714	297851	0.00177765	85100.3	0.000507899
1089011200	Alabama	AL	80812078	12718	1024	0.132	0.0185	13.3047	0.65	1678.78	8.1525e+06	5.29912e+06	0.0655734	0.0105988	0.44	0.6	1	Metropolitan	6.92962e+06	0.0857498	2.85337e+06	0.0353088	815250	0.0100882
1089011300	Alabama	AL	166655900	7158	486	0.161	0.015	13.3047	0.65	1152.44	5596487	3637717	0.0218277	0.00251636	0.31	0.4	2	Metro-Commuting	4.75701e+06	0.0285439	1.95877e+06	0.0117534	559649	0.00335811
1089011400	Alabama	AL	119141851	4549	368	0.235	0.0245	13.3047	0.65	1069.02	5191367	3374389	0.0283224	0.00373743	0.27	0.4	2	Metro-Commuting	4.41266e+06	0.037037	1.81698e+06	0.0152505	519137	0.0043573
1091972900	Alabama	AL	104690472	5105	570	0.24	0.022	13.3047	0.65	1225.2	5949835	3867393	0.0369412	0.00533665	0.93	1	7	Small Town	5.05736e+06	0.0483077	2.08244e+06	0.0198914	594984	0.00568326
1091973000	Alabama	AL	688111814	3977	496	0.21	0.0105	13.3047	0.65	835.17	4.05577e+06	2.63625e+06	0.00383113	0.000514776	0.7	0.8	10	Rural	3.4474e+06	0.00500994	1.41952e+06	0.00206292	405577	0.000589405
1091973100	Alabama	AL	625574465	1502	229	0.212	0.011	13.3047	0.65	318.424	1546336	1005118	0.00160671	0.000258762	0.54	0.6	10	Rural	1.31439e+06	0.00210109	541217	0.000865153	154634	0.000247186
1091973200	Alabama	AL	286391040	2909	385	0.23	0.0165	13.3047	0.65	669.07	3249148	2111946	0.00737435	0.00111014	0.34	0.4	10	Rural	2.76178e+06	0.00964337	1.1372e+06	0.0039708	324915	0.00113451
1091973300	Alabama	AL	492543948	2054	279	0.219	0.0155	13.3047	0.65	449.826	2.18445e+06	1.41989e+06	0.00288278	0.000441543	0.29	0.4	10	Rural	1.85678e+06	0.00376978	764558	0.00155226	218445	0.000443504
1091973400	Alabama	AL	347795118	3774	595	0.17	0.02	13.3047	0.65	641.58	3115651	2025173	0.00582289	0.00114545	0.75	0.8	7	Small Town	2.6483e+06	0.00761455	1.09048e+06	0.0031354	311565	0.000895829
1093964000	Alabama	AL	271259281	4605	415	0.259	0.0225	13.3047	0.65	1192.69	5791984	3764790	0.0138789	0.00173727	0.77	0.8	10	Rural	4.92319e+06	0.0181494	2.02719e+06	0.00747327	579198	0.00213522
1093964100	Alabama	AL	226124393	2634	265	0.243	0.02	13.3047	0.65	640.062	3108279	2020381	0.00893482	0.00116139	0.42	0.6	10	Rural	2.64204e+06	0.011684	1.0879e+06	0.00481106	310828	0.00137459
1093964200	Alabama	AL	273053503	1420	201	0.209	0.0235	13.3047	0.65	296.78	1441228	936798	0.00343082	0.000620201	0.26	0.4	9	Town-Commuting	1.22504e+06	0.00448646	504430	0.00184737	144123	0.000527819
1093964300	Alabama	AL	229613780	5310	452	0.234	0.024	13.3047	0.65	1242.54	6.03404e+06	3.92213e+06	0.0170814	0.00227672	0.51	0.6	10	Rural	5.12894e+06	0.0223372	2.11191e+06	0.00919768	603404	0.00262791
1093964400	Alabama	AL	327173719	4866	553	0.207	0.0245	13.3047	0.65	1007.26	4891481	3179463	0.00971797	0.00159457	0.6	0.6	7	Small Town	4.15776e+06	0.0127081	1.71202e+06	0.00523275	489148	0.00149507
1093964500	Alabama	AL	294644225	2059	244	0.211	0.0175	13.3047	0.65	434.449	2.10978e+06	1.37136e+06	0.00465428	0.000673215	0.54	0.6	10	Rural	1.79331e+06	0.00608636	738422	0.00250615	210978	0.000716043
1093964600	Alabama	AL	149167235	3512	303	0.226	0.019	13.3047	0.65	793.712	3854437	2505384	0.0167958	0.00202328	0.72	0.8	10	Rural	3.27627e+06	0.0219637	1.34905e+06	0.00904389	385444	0.00258397
1093964700	Alabama	AL	154804538	5460	352	0.209	0.0225	13.3047	0.65	1141.14	5541622	3602054	0.0232684	0.00291978	0.6	0.6	10	Rural	4.71038e+06	0.0304279	1.93957e+06	0.0125291	554162	0.00357975
1095030100	Alabama	AL	211631622	3093	478	0.288	0.026	13.3047	0.65	890.784	4325839	2811795	0.0132863	0.00237796	0.34	0.4	5	Micro-Commuting	3.67696e+06	0.0173744	1.51404e+06	0.00715415	432584	0.00204404
1095030201	Alabama	AL	155590934	5263	451	0.218	0.02	13.3047	0.65	1147.33	5571701	3621606	0.0232765	0.0029221	0.24	0.4	2	Metro-Commuting	4.73595e+06	0.0304384	1.9501e+06	0.0125335	557170	0.00358099
1095030202	Alabama	AL	242722324	5354	457	0.199	0.021	13.3047	0.65	1065.45	5174035	3363123	0.0138558	0.00188061	0.41	0.6	2	Metro-Commuting	4.39793e+06	0.0181192	1.81091e+06	0.00746084	517404	0.00213167
1095030300	Alabama	AL	223596008	6663	634	0.176	0.0235	13.3047	0.65	1172.69	5694826	3701637	0.016555	0.00271433	0.54	0.6	2	Metro-Commuting	4.8406e+06	0.0216489	1.99319e+06	0.00891424	569483	0.00254693
1095030401	Alabama	AL	31710240	4496	243	0.203	0.025	13.3047	0.65	912.688	4432210	2880936	0.0908519	0.0122188	0.45	0.6	7	Small Town	3.76738e+06	0.118806	1.55127e+06	0.0489203	443221	0.0139772
1095030402	Alabama	AL	52100407	3430	287	0.167	0.026	13.3047	0.65	572.81	2781689	1808098	0.0347041	0.00613391	0.16	0.2	7	Small Town	2.36444e+06	0.0453823	973591	0.0186868	278169	0.00533909
1095030500	Alabama	AL	76415344	7767	413	0.205	0.0205	13.3047	0.65	1592.23	7732236	5025954	0.0657715	0.00744917	0.39	0.4	7	Small Town	6.5724e+06	0.0860089	2.70628e+06	0.0354154	773224	0.0101187
1095030600	Alabama	AL	118306644	6481	377	0.209	0.021	13.3047	0.65	1354.53	6577885	4275625	0.0361402	0.00419595	0.77	0.8	4	Micropolitan	5.5912e+06	0.0472603	2.30226e+06	0.0194601	657788	0.00556003
1095030701	Alabama	AL	34814469	3646	447	0.215	0.0195	13.3047	0.65	783.89	3806739	2474380	0.0710733	0.0108388	0.68	0.8	4	Micropolitan	3.23573e+06	0.092942	1.33236e+06	0.0382703	380674	0.0109344
1095030702	Alabama	AL	65647420	3832	259	0.225	0.025	13.3047	0.65	862.2	4187029	2721569	0.0414574	0.00539168	0.74	0.8	4	Micropolitan	3.55897e+06	0.0542135	1.46546e+06	0.0223232	418703	0.00637806
1095030801	Alabama	AL	38930083	5167	618	0.231	0.0195	13.3047	0.65	1193.58	5796267	3767574	0.096778	0.0141678	0.78	0.8	4	Micropolitan	4.92683e+06	0.126556	2.02869e+06	0.0521112	579627	0.0148889
1095030802	Alabama	AL	53127599	8277	672	0.257	0.016	13.3047	0.65	2127.19	10330088	6714557	0.126386	0.0129306	0.75	0.8	4	Micropolitan	8.78057e+06	0.165273	3.61553e+06	0.0680537	1.03301e+06	0.0194439
1095030902	Alabama	AL	28152144	4655	435	0.173	0.0265	13.3047	0.65	805.315	3.91078e+06	2.54201e+06	0.0902954	0.016202	0.69	0.8	4	Micropolitan	3.32417e+06	0.118079	1.36877e+06	0.0486206	391078	0.0138916
1095030903	Alabama	AL	9225923	4867	727	0.24	0.0235	13.3047	0.65	1168.08	5.67245e+06	3.68709e+06	0.399645	0.0713789	0.91	1	4	Micropolitan	4.82158e+06	0.522612	1.98536e+06	0.215193	567245	0.0614838
1095030904	Alabama	AL	47440528	5475	580	0.207	0.0215	13.3047	0.65	1133.33	5503670	3577386	0.0754078	0.0111874	0.73	0.8	4	Micropolitan	4.67812e+06	0.0986102	1.92628e+06	0.0406042	550367	0.0116012
1095031000	Alabama	AL	154560238	6052	455	0.262	0.019	13.3047	0.65	1585.62	7.70013e+06	5.00509e+06	0.0323828	0.00338261	0.57	0.6	5	Micro-Commuting	6.54511e+06	0.0423467	2.69505e+06	0.0174369	770013	0.00498196
1095031100	Alabama	AL	41005502	5305	489	0.229	0.021	13.3047	0.65	1214.85	5.89955e+06	3.83471e+06	0.0935169	0.0121594	0.89	1	4	Micropolitan	5.01462e+06	0.122291	2.06484e+06	0.0503552	589955	0.0143872
1095031200	Alabama	AL	29049893	5820	491	0.211	0.0295	13.3047	0.65	1228.02	5963530	3876294	0.133436	0.021789	0.7	0.8	4	Micropolitan	5.069e+06	0.174493	2.08724e+06	0.07185	596353	0.0205286
1097000200	Alabama	AL	1993114	1306	235	0.192	0.0255	13.3047	0.65	250.752	1217706	791509	0.397122	0.0888143	0.85	1	1	Metropolitan	1.03505e+06	0.519313	426197	0.213835	121771	0.0610956
1097000401	Alabama	AL	1604771	1118	163	0.27	0.0335	13.3047	0.65	301.86	1.4659e+06	952833	0.59375	0.11367	0.92	1	1	Metropolitan	1.24601e+06	0.776443	513064	0.319712	146590	0.0913462
1097000402	Alabama	AL	694341	824	105	0.296	0.0425	13.3047	0.65	243.904	1.18445e+06	769893	1.10881	0.212861	0.89	1	1	Metropolitan	1.00678e+06	1.44998	414558	0.597052	118445	0.170586
1097000500	Alabama	AL	2374896	1484	229	0.276	0.039	13.3047	0.65	409.584	1989028	1292868	0.544389	0.113905	0.99	1	1	Metropolitan	1.69067e+06	0.711894	696160	0.293133	198903	0.0837522
1097000600	Alabama	AL	2137857	1836	259	0.241	0.0385	13.3047	0.65	442.476	2.14876e+06	1.39669e+06	0.653315	0.139235	0.99	1	1	Metropolitan	1.82644e+06	0.854334	752066	0.351785	214876	0.10051
1097000701	Alabama	AL	1276817	1904	288	0.223	0.032	13.3047	0.65	424.592	2.06191e+06	1.34024e+06	1.04967	0.218855	0.95	1	1	Metropolitan	1.75262e+06	1.37265	721669	0.565209	206191	0.161488
1097000702	Alabama	AL	1302876	2506	365	0.238	0.0295	13.3047	0.65	596.428	2896383	1882649	1.445	0.276359	0.93	1	1	Metropolitan	2.46193e+06	1.88961	1.01373e+06	0.778074	289638	0.222307
1097000800	Alabama	AL	3175654	4648	566	0.183	0.031	13.3047	0.65	850.584	4130619	2684902	0.845464	0.176386	0.93	1	1	Metropolitan	3.51103e+06	1.10561	1.44572e+06	0.45525	413062	0.130071
1097000901	Alabama	AL	1520923	1831	310	0.19	0.032	13.3047	0.65	347.89	1.68943e+06	1.09813e+06	0.722015	0.172424	0.79	0.8	1	Metropolitan	1.43601e+06	0.944173	591300	0.388777	168943	0.111079
1097000902	Alabama	AL	1124440	2128	190	0.134	0.03	13.3047	0.65	285.152	1.38476e+06	900094	0.800482	0.192938	0.7	0.8	1	Metropolitan	1.17705e+06	1.04678	484666	0.431029	138476	0.123151
1097000903	Alabama	AL	744660	1359	201	0.208	0.0275	13.3047	0.65	282.672	1.37272e+06	892265	1.19822	0.237704	0.9	1	1	Metropolitan	1.16681e+06	1.5669	480451	0.645195	137272	0.184341
1097001001	Alabama	AL	1043100	1560	292	0.202	0.0305	13.3047	0.65	315.12	1.53029e+06	994689	0.953589	0.229326	0.88	1	1	Metropolitan	1.30075e+06	1.247	535602	0.513471	153029	0.146706
1097001002	Alabama	AL	1453106	1648	194	0.168	0.029	13.3047	0.65	276.864	1.34451e+06	873932	0.601424	0.12566	0.85	1	1	Metropolitan	1.14283e+06	0.786477	470579	0.323844	134451	0.0925267
1097001100	Alabama	AL	1318741	2332	263	0.225	0.0385	13.3047	0.65	524.7	2548056	1656237	1.25592	0.257382	0.99	1	1	Metropolitan	2.16585e+06	1.64236	891820	0.676266	254806	0.193219
1097001200	Alabama	AL	57792491	4074	720	0.324	0.024	13.3047	0.65	1319.98	6410088	4166557	0.0720951	0.0138153	0.94	1	1	Metropolitan	5.44857e+06	0.0942782	2.24353e+06	0.0388205	641009	0.0110916
1097001302	Alabama	AL	1915704	2707	406	0.253	0.0245	13.3047	0.65	684.871	3.32588e+06	2.16182e+06	1.12847	0.201464	0.87	1	1	Metropolitan	2.827e+06	1.4757	1.16406e+06	0.60764	332588	0.173611
1097001400	Alabama	AL	1737737	1596	302	0.213	0.018	13.3047	0.65	339.948	1.65086e+06	1.07306e+06	0.617504	0.127969	0.94	1	1	Metropolitan	1.40323e+06	0.807505	577801	0.332502	165086	0.0950006
1097001501	Alabama	AL	1208219	1386	206	0.299	0.0335	13.3047	0.65	414.414	2012484	1308114	1.08268	0.201517	0.97	1	1	Metropolitan	1.71061e+06	1.41581	704369	0.582981	201248	0.166566
1097001502	Alabama	AL	848502	1358	221	0.366	0.037	13.3047	0.65	497.028	2.41368e+06	1.56889e+06	1.84901	0.354238	0.98	1	1	Metropolitan	2.05162e+06	2.41794	844786	0.995621	241368	0.284463
1097001800	Alabama	AL	8123443	2522	274	0.206	0.0255	13.3047	0.65	519.532	2522959	1639924	0.201875	0.0332492	0.5	0.6	1	Metropolitan	2.14452e+06	0.263991	883036	0.108702	252296	0.0310578
1097001901	Alabama	AL	7127669	2288	314	0.221	0.026	13.3047	0.65	505.648	2.45554e+06	1.5961e+06	0.22393	0.0404781	0.66	0.8	1	Metropolitan	2.08721e+06	0.292831	859437	0.120578	245554	0.0344508
1097001902	Alabama	AL	6305342	3353	338	0.207	0.0225	13.3047	0.65	694.071	3.37056e+06	2.19086e+06	0.347461	0.0515093	0.57	0.6	1	Metropolitan	2.86497e+06	0.454373	1.1797e+06	0.187095	337056	0.0534556
1097002000	Alabama	AL	10912418	1646	138	0.161	0.019	13.3047	0.65	265.006	1.28693e+06	836502	0.076656	0.0110969	0.61	0.8	1	Metropolitan	1.09389e+06	0.100242	450424	0.0412763	128693	0.0117932
1097002100	Alabama	AL	4678078	3962	430	0.271	0.0265	13.3047	0.65	1073.7	5.21413e+06	3.38918e+06	0.724482	0.105837	0.82	1	1	Metropolitan	4.43201e+06	0.9474	1.82494e+06	0.390106	521413	0.111459
1097002200	Alabama	AL	2875394	2735	377	0.287	0.0205	13.3047	0.65	784.945	3.81186e+06	2.47771e+06	0.861694	0.133778	0.99	1	1	Metropolitan	3.24008e+06	1.12683	1.33415e+06	0.463989	381186	0.132568
1097002301	Alabama	AL	1581989	2247	389	0.265	0.0275	13.3047	0.65	595.455	2891658	1879578	1.18811	0.239808	0.99	1	1	Metropolitan	2.45791e+06	1.55368	1.01208e+06	0.639752	289166	0.182786
1097002302	Alabama	AL	1735465	1699	262	0.29	0.03	13.3047	0.65	492.71	2392706	1555259	0.896163	0.166411	1	1	1	Metropolitan	2.0338e+06	1.1719	837447	0.482549	239271	0.137871
1097002400	Alabama	AL	2478406	2995	471	0.259	0.028	13.3047	0.65	775.705	3.76699e+06	2.44854e+06	0.987951	0.188538	0.97	1	1	Metropolitan	3.20194e+06	1.29194	1.31845e+06	0.531974	376699	0.151992
1097002501	Alabama	AL	2756256	3495	353	0.139	0.0335	13.3047	0.65	485.805	2.35917e+06	1.53346e+06	0.556357	0.145385	0.57	0.6	1	Metropolitan	2.0053e+06	0.727544	825711	0.299577	235917	0.0855934
1097002502	Alabama	AL	2342001	2380	238	0.13	0.0305	13.3047	0.65	309.4	1502513	976634	0.417008	0.106353	0.67	0.8	1	Metropolitan	1.27714e+06	0.545318	525880	0.224543	150251	0.0641551
1097002600	Alabama	AL	3402708	2492	430	0.225	0.0305	13.3047	0.65	560.7	2722880	1769872	0.520136	0.114134	0.96	1	1	Metropolitan	2.31445e+06	0.680178	953008	0.280073	272288	0.080021
1097002700	Alabama	AL	3193388	2443	327	0.293	0.028	13.3047	0.65	715.799	3.47607e+06	2.25945e+06	0.70754	0.116365	0.97	1	1	Metropolitan	2.95466e+06	0.925244	1.21663e+06	0.380983	347607	0.108852
1097002800	Alabama	AL	3446267	4638	684	0.212	0.0235	13.3047	0.65	983.256	4.7749e+06	3.10369e+06	0.900594	0.166152	0.84	1	1	Metropolitan	4.05867e+06	1.1777	1.67122e+06	0.484935	477490	0.138553
1097002900	Alabama	AL	4373774	4342	428	0.206	0.028	13.3047	0.65	894.452	4343652	2823374	0.645523	0.108385	0.85	1	1	Metropolitan	3.6921e+06	0.844146	1.52028e+06	0.34759	434365	0.0993113
1097003000	Alabama	AL	9761616	3218	411	0.145	0.022	13.3047	0.65	466.61	2.26596e+06	1.47287e+06	0.150884	0.0299239	0.67	0.8	1	Metropolitan	1.92606e+06	0.19731	793086	0.0812453	226596	0.0232129
1097003100	Alabama	AL	6197953	4646	330	0.146	0.027	13.3047	0.65	678.316	3.29405e+06	2.14113e+06	0.345458	0.0684362	0.35	0.4	1	Metropolitan	2.79994e+06	0.451753	1.15292e+06	0.186016	329405	0.0531474
1097003202	Alabama	AL	1799138	2536	470	0.222	0.0225	13.3047	0.65	562.992	2.73401e+06	1.77711e+06	0.987755	0.208647	0.51	0.6	1	Metropolitan	2.32391e+06	1.29168	956904	0.531868	273401	0.151962
1097003203	Alabama	AL	2968470	2829	410	0.187	0.026	13.3047	0.65	529.023	2.56905e+06	1.66988e+06	0.56254	0.112979	0.62	0.8	1	Metropolitan	2.18369e+06	0.735629	899167	0.302906	256905	0.0865446
1097003204	Alabama	AL	2770089	4078	700	0.19	0.023	13.3047	0.65	774.82	3.76269e+06	2.44575e+06	0.882914	0.185451	0.48	0.6	1	Metropolitan	3.19829e+06	1.15458	1.31694e+06	0.475415	376269	0.135833
1097003205	Alabama	AL	1944960	2579	364	0.238	0.0315	13.3047	0.65	613.802	2.98075e+06	1.93749e+06	0.99616	0.192745	0.78	0.8	1	Metropolitan	2.53364e+06	1.30267	1.04326e+06	0.536394	298075	0.153255
1097003301	Alabama	AL	2224172	2432	352	0.157	0.022	13.3047	0.65	381.824	1.85422e+06	1.20524e+06	0.541884	0.109166	0.59	0.6	1	Metropolitan	1.57609e+06	0.708617	648977	0.291784	185422	0.0833667
1097003302	Alabama	AL	5580025	4209	308	0.087	0.0205	13.3047	0.65	366.183	1778264	1155871	0.207145	0.0511094	0.59	0.6	1	Metropolitan	1.51152e+06	0.270881	622392	0.111539	177826	0.0318684
1097003402	Alabama	AL	14066760	4068	413	0.225	0.0305	13.3047	0.65	915.3	4.44489e+06	2.88918e+06	0.205391	0.0347847	0.88	1	1	Metropolitan	3.77816e+06	0.268588	1.55571e+06	0.110595	444489	0.0315986
1097003404	Alabama	AL	2486721	2597	377	0.247	0.0275	13.3047	0.65	641.459	3.11506e+06	2.02479e+06	0.814241	0.148962	0.71	0.8	1	Metropolitan	2.6478e+06	1.06478	1.09027e+06	0.438438	311506	0.125268
1097003405	Alabama	AL	2043083	1897	193	0.147	0.021	13.3047	0.65	278.859	1.3542e+06	880230	0.430834	0.0755608	0.82	1	1	Metropolitan	1.15107e+06	0.563398	473970	0.231988	135420	0.0662822
1097003406	Alabama	AL	3407792	2873	543	0.204	0.0275	13.3047	0.65	586.092	2846189	1850023	0.54288	0.126029	0.81	1	1	Metropolitan	2.41926e+06	0.70992	996166	0.29232	284619	0.08352
1097003407	Alabama	AL	21982492	6956	789	0.187	0.0145	13.3047	0.65	1300.77	6.31683e+06	4.10594e+06	0.186782	0.0256635	0.58	0.6	1	Metropolitan	5.3693e+06	0.244254	2.21089e+06	0.100575	631683	0.0287357
1097003408	Alabama	AL	8151663	3431	395	0.197	0.0245	13.3047	0.65	675.907	3282350	2133528	0.261729	0.0443559	0.84	1	1	Metropolitan	2.79e+06	0.342261	1.14882e+06	0.140931	328235	0.040266
1097003501	Alabama	AL	5444947	3747	383	0.162	0.0335	13.3047	0.65	607.014	2947791	1916064	0.351898	0.0811733	0.68	0.8	1	Metropolitan	2.50562e+06	0.460174	1.03173e+06	0.189483	294779	0.0541381
1097003502	Alabama	AL	3964430	2448	241	0.091	0.027	13.3047	0.65	222.768	1081809	703176	0.177371	0.055448	0.16	0.2	1	Metropolitan	919538	0.231947	378633	0.0955076	108181	0.0272879
1097003602	Alabama	AL	2801202	1589	207	0.2	0.035	13.3047	0.65	317.8	1.54331e+06	1.00315e+06	0.358114	0.0781274	0.72	0.8	1	Metropolitan	1.31181e+06	0.468302	540157	0.19283	154331	0.0550944
1097003605	Alabama	AL	1896646	951	290	0.103	0.02	13.3047	0.65	97.953	475681	309193	0.163021	0.0589345	NA	NA	1	Metropolitan	404329	0.213181	166488	0.0877804	47568.1	0.0250801
1097003606	Alabama	AL	2856219	3278	344	0.169	0.0245	13.3047	0.65	553.982	2.69026e+06	1.74867e+06	0.612231	0.109569	0.47	0.6	1	Metropolitan	2.28672e+06	0.80061	941590	0.329663	269026	0.0941894
1097003607	Alabama	AL	1577593	3297	423	0.173	0.0225	13.3047	0.65	570.381	2.76989e+06	1.80043e+06	1.14125	0.208495	0.49	0.6	1	Metropolitan	2.35441e+06	1.49241	969463	0.61452	276989	0.175577
1097003608	Alabama	AL	1936827	1262	195	0.162	0.0255	13.3047	0.65	204.444	992824	645336	0.333192	0.0734932	0.61	0.8	1	Metropolitan	843901	0.435713	347488	0.179411	99282.4	0.0512603
1097003703	Alabama	AL	3805178	3663	528	0.18	0.023	13.3047	0.65	659.34	3201897	2081233	0.546948	0.105356	0.4	0.6	1	Metropolitan	2.72161e+06	0.715239	1.12066e+06	0.29451	320190	0.0841458
1097003704	Alabama	AL	3214654	4604	333	0.134	0.028	13.3047	0.65	616.936	2.99597e+06	1.94738e+06	0.605783	0.13395	0.09	0.2	1	Metropolitan	2.54658e+06	0.792178	1.04859e+06	0.326191	299597	0.0931974
1097003705	Alabama	AL	3756000	4394	391	0.135	0.0275	13.3047	0.65	593.19	2.88066e+06	1.87243e+06	0.498517	0.110816	0.11	0.2	1	Metropolitan	2.44856e+06	0.651906	1.00823e+06	0.268432	288066	0.0766948
1097003706	Alabama	AL	2758380	3190	374	0.13	0.02	13.3047	0.65	414.7	2.01387e+06	1.30902e+06	0.47456	0.091793	0.09	0.2	1	Metropolitan	1.71179e+06	0.620579	704855	0.255532	201387	0.0730093
1097003707	Alabama	AL	2925429	4546	540	0.168	0.023	13.3047	0.65	763.728	3.70883e+06	2.41074e+06	0.824063	0.149365	0.31	0.4	1	Metropolitan	3.1525e+06	1.07762	1.29809e+06	0.443726	370883	0.126779
1097003708	Alabama	AL	4795728	4795	373	0.142	0.0265	13.3047	0.65	680.89	3.30655e+06	2.14926e+06	0.448161	0.0906106	0.07	0.2	1	Metropolitan	2.81057e+06	0.586056	1.15729e+06	0.241317	330655	0.0689478
1097003709	Alabama	AL	7567158	7656	1205	0.141	0.0235	13.3047	0.65	1079.5	5242265	3407472	0.450298	0.103225	0.21	0.4	1	Metropolitan	4.45593e+06	0.588851	1.83479e+06	0.242468	524227	0.0692765
1097003710	Alabama	AL	5105104	4230	473	0.16	0.019	13.3047	0.65	676.8	3286687	2136346	0.418473	0.0682577	0.47	0.6	1	Metropolitan	2.79368e+06	0.547233	1.15034e+06	0.225331	328669	0.0643804
1097003800	Alabama	AL	111707016	1367	204	0.293	0.021	13.3047	0.65	400.531	1945065	1264292	0.0113179	0.00187369	0.97	1	1	Metropolitan	1.65331e+06	0.0148004	680773	0.00609427	194506	0.00174122
1097003901	Alabama	AL	2864010	2145	384	0.256	0.027	13.3047	0.65	549.12	2666645	1733319	0.605207	0.125749	0.94	1	1	Metropolitan	2.26665e+06	0.791425	933326	0.325881	266665	0.0931088
1097003902	Alabama	AL	1669850	835	241	0.269	0.024	13.3047	0.65	224.615	1090779	709006	0.424593	0.128269	0.92	1	1	Metropolitan	927162	0.555237	381773	0.228627	109078	0.065322
1097004000	Alabama	AL	1737207	2755	561	0.253	0.0325	13.3047	0.65	697.015	3384855	2200156	1.26649	0.304924	0.87	1	1	Metropolitan	2.87713e+06	1.65618	1.1847e+06	0.681956	338486	0.194845
1097004100	Alabama	AL	817555	600	181	0.272	0.0385	13.3047	0.65	163.2	792534	515147	0.630107	0.209966	0.91	1	1	Metropolitan	673654	0.823986	277387	0.339289	79253.4	0.0969396
1097004800	Alabama	AL	1907006	921	217	0.326	0.043	13.3047	0.65	300.246	1458059	947738	0.496977	0.134195	0.99	1	1	Metropolitan	1.23935e+06	0.649893	510321	0.267603	145806	0.076458
1097004900	Alabama	AL	5193412	3711	584	0.301	0.0335	13.3047	0.65	1117.01	5424446	3525890	0.678916	0.13086	0.88	1	1	Metropolitan	4.61078e+06	0.887813	1.89856e+06	0.36557	542445	0.104449
1097005000	Alabama	AL	3100173	1671	257	0.367	0.023	13.3047	0.65	613.257	2.97811e+06	1.93577e+06	0.624407	0.103701	0.91	1	1	Metropolitan	2.53139e+06	0.816532	1.04234e+06	0.336219	297811	0.0960626
1097005100	Alabama	AL	981169	1522	235	0.305	0.023	13.3047	0.65	464.21	2254304	1465297	1.49342	0.256619	0.87	1	1	Metropolitan	1.91616e+06	1.95293	789006	0.804149	225430	0.229757
1097005200	Alabama	AL	1762775	1440	184	0.225	0.0255	13.3047	0.65	324	1573414	1022719	0.580176	0.0990922	0.93	1	1	Metropolitan	1.3374e+06	0.758691	550695	0.312402	157341	0.0892578
1097005300	Alabama	AL	5281870	1937	261	0.226	0.0275	13.3047	0.65	437.762	2125867	1381813	0.261614	0.0474976	0.9	1	1	Metropolitan	1.80699e+06	0.342111	744053	0.140869	212587	0.0402484
1097005400	Alabama	AL	10074649	4643	391	0.19	0.024	13.3047	0.65	882.17	4284008	2784605	0.276397	0.0419609	0.82	1	1	Metropolitan	3.64141e+06	0.361443	1.4994e+06	0.148829	428401	0.0425226
1097005500	Alabama	AL	4576232	2966	315	0.205	0.0255	13.3047	0.65	608.03	2952725	1919271	0.4194	0.0685974	0.92	1	1	Metropolitan	2.50982e+06	0.548446	1.03345e+06	0.225831	295272	0.0645231
1097005600	Alabama	AL	21445303	7379	508	0.217	0.028	13.3047	0.65	1601.24	7775981	5054388	0.235687	0.0344691	0.8	1	1	Metropolitan	6.60958e+06	0.308207	2.72159e+06	0.126909	777598	0.0362596
1097005700	Alabama	AL	241605266	7474	598	0.199	0.0185	13.3047	0.65	1487.33	7222776	4694804	0.0194317	0.00238339	0.79	0.8	1	Metropolitan	6.13936e+06	0.0254107	2.52797e+06	0.0104632	722278	0.00298949
1097005800	Alabama	AL	295398426	4525	521	0.284	0.0135	13.3047	0.65	1285.1	6240723	4056470	0.0137322	0.00171055	0.94	1	2	Metro-Commuting	5.30461e+06	0.0179575	2.18425e+06	0.00739426	624072	0.00211265
1097005900	Alabama	AL	460924303	4574	510	0.233	0.0185	13.3047	0.65	1065.74	5175473	3364057	0.0072985	0.000999027	0.31	0.4	2	Metro-Commuting	4.39915e+06	0.0095442	1.81142e+06	0.00392996	517547	0.00112285
1097006000	Alabama	AL	160807443	5309	545	0.257	0.023	13.3047	0.65	1364.41	6625884	4306824	0.0267825	0.00364748	0.63	0.8	2	Metro-Commuting	5.632e+06	0.0350233	2.31906e+06	0.0144213	662588	0.00412038
1097006102	Alabama	AL	25959337	2583	391	0.245	0.019	13.3047	0.65	632.835	3073183	1997569	0.0769499	0.0130879	0.59	0.6	2	Metro-Commuting	2.61221e+06	0.100627	1.07561e+06	0.0414346	307318	0.0118385
1097006103	Alabama	AL	21031827	5796	580	0.222	0.028	13.3047	0.65	1286.71	6248551	4061558	0.193115	0.0310919	0.74	0.8	1	Metropolitan	5.31127e+06	0.252535	2.18699e+06	0.103985	624855	0.02971
1097006104	Alabama	AL	119966751	4720	520	0.262	0.0145	13.3047	0.65	1236.64	6005390	3903504	0.0325382	0.00401161	0.61	0.8	2	Metro-Commuting	5.10458e+06	0.04255	2.10189e+06	0.0175206	600539	0.00500588
1097006105	Alabama	AL	74426805	7322	1024	0.211	0.0145	13.3047	0.65	1544.94	7502571	4876671	0.065523	0.0102101	0.82	1	1	Metropolitan	6.37719e+06	0.085684	2.6259e+06	0.0352816	750257	0.0100805
1097006200	Alabama	AL	221157379	5246	630	0.261	0.0305	13.3047	0.65	1369.21	6649159	4321954	0.0195424	0.00327462	0.24	0.4	2	Metro-Commuting	5.65179e+06	0.0255555	2.32721e+06	0.0105228	664916	0.00300653
1097006301	Alabama	AL	85705357	10840	1258	0.241	0.029	13.3047	0.65	2612.44	12686572	8246272	0.0962165	0.0160851	0.43	0.6	1	Metropolitan	1.07836e+07	0.125822	4.4403e+06	0.0518089	1.26866e+06	0.0148025
1097006302	Alabama	AL	29661832	8363	886	0.188	0.021	13.3047	0.65	1572.24	7635156	4962851	0.167314	0.0257584	0.43	0.6	1	Metropolitan	6.48988e+06	0.218796	2.6723e+06	0.0900924	763516	0.0257407
1097006402	Alabama	AL	15844903	4071	468	0.23	0.019	13.3047	0.65	936.33	4547020	2955563	0.186531	0.0264057	0.89	1	1	Metropolitan	3.86497e+06	0.243925	1.59146e+06	0.10044	454702	0.0286971
1097006403	Alabama	AL	17028177	1682	218	0.218	0.029	13.3047	0.65	366.676	1780658	1157427	0.0679713	0.0126241	0.63	0.8	1	Metropolitan	1.51356e+06	0.0888856	623230	0.0365999	178066	0.0104571
1097006404	Alabama	AL	16047221	11826	905	0.179	0.0265	13.3047	0.65	2116.85	1.02799e+07	6.68193e+06	0.416392	0.0693933	0.42	0.6	1	Metropolitan	8.73791e+06	0.544513	3.59796e+06	0.224211	1.02799e+06	0.0640603
1097006405	Alabama	AL	9020450	9078	829	0.178	0.0255	13.3047	0.65	1615.88	7847081	5100603	0.565449	0.0960635	0.37	0.4	1	Metropolitan	6.67002e+06	0.739433	2.74648e+06	0.304472	784708	0.0869921
1097006406	Alabama	AL	31029665	9564	607	0.16	0.032	13.3047	0.65	1530.24	7431175	4830264	0.155666	0.0326632	0.02	0.2	1	Metropolitan	6.3165e+06	0.203563	2.60091e+06	0.0838202	743118	0.0239486
1097006407	Alabama	AL	170370189	5527	586	0.186	0.0235	13.3047	0.65	1028.02	4992296	3244993	0.0190467	0.0031415	0.13	0.2	2	Metro-Commuting	4.24345e+06	0.0249072	1.7473e+06	0.0102559	499230	0.00293026
1097006501	Alabama	AL	40761155	5031	318	0.216	0.0265	13.3047	0.65	1086.7	5277230	3430199	0.0841536	0.0116141	0.2	0.4	2	Metro-Commuting	4.48565e+06	0.110047	1.84703e+06	0.0453135	527723	0.0129467
1097006502	Alabama	AL	154789745	12930	1101	0.199	0.025	13.3047	0.65	2573.07	12495382	8121999	0.0524712	0.00796337	0.32	0.4	2	Metro-Commuting	1.06211e+07	0.0686161	4.37338e+06	0.0282537	1.24954e+06	0.00807249
1097006600	Alabama	AL	138519017	5609	718	0.207	0.0195	13.3047	0.65	1161.06	5638372	3664942	0.026458	0.00420511	0.46	0.6	2	Metro-Commuting	4.79262e+06	0.034599	1.97343e+06	0.0142466	563837	0.00407047
1097006701	Alabama	AL	46155607	6277	801	0.234	0.0245	13.3047	0.65	1468.82	7132897	4636383	0.100451	0.0165809	0.39	0.4	1	Metropolitan	6.06296e+06	0.131359	2.49651e+06	0.0540891	713290	0.015454
1097006702	Alabama	AL	45007415	4163	402	0.273	0.026	13.3047	0.65	1136.5	5519084	3587405	0.079707	0.0108105	0.76	0.8	1	Metropolitan	4.69122e+06	0.104232	1.93168e+06	0.0429191	551908	0.0122626
1097006801	Alabama	AL	21715682	7567	663	0.15	0.016	13.3047	0.65	1135.05	5.51205e+06	3.58283e+06	0.164988	0.0227747	0.09	0.2	1	Metropolitan	4.68524e+06	0.215754	1.92922e+06	0.0888398	551205	0.0253828
1097006802	Alabama	AL	12468479	2960	409	0.247	0.0285	13.3047	0.65	731.12	3550476	2307810	0.185091	0.0333196	0.74	0.8	1	Metropolitan	3.0179e+06	0.242043	1.24267e+06	0.0996647	355048	0.0284756
1097006901	Alabama	AL	17238193	7821	851	0.244	0.024	13.3047	0.65	1908.32	9267233	6023701	0.349439	0.051255	0.66	0.8	1	Metropolitan	7.87715e+06	0.456959	3.24353e+06	0.18816	926723	0.0537599
1097006902	Alabama	AL	4692866	3959	404	0.233	0.02	13.3047	0.65	922.447	4479601	2911741	0.620461	0.0827365	0.67	0.8	1	Metropolitan	3.80766e+06	0.811372	1.56786e+06	0.334094	447960	0.0954556
1097007000	Alabama	AL	42511483	4096	353	0.179	0.02	13.3047	0.65	733.184	3560500	2314325	0.05444	0.00768188	0.69	0.8	1	Metropolitan	3.02642e+06	0.0711908	1.24617e+06	0.0293138	356050	0.00837538
1097007101	Alabama	AL	15203242	4983	558	0.233	0.0305	13.3047	0.65	1161.04	5.63826e+06	3.66487e+06	0.241058	0.0415256	0.77	0.8	1	Metropolitan	4.79252e+06	0.31523	1.97339e+06	0.129801	563826	0.0370859
1097007102	Alabama	AL	34048900	3105	599	0.26	0.0225	13.3047	0.65	807.3	3920423	2548275	0.0748416	0.0158242	0.93	1	1	Metropolitan	3.33236e+06	0.0978698	1.37215e+06	0.0402993	392042	0.0115141
1097007103	Alabama	AL	54894883	3130	251	0.196	0.0285	13.3047	0.65	613.48	2979191	1936474	0.035276	0.00585776	0.36	0.4	2	Metro-Commuting	2.53231e+06	0.0461302	1.04272e+06	0.0189948	297919	0.00542708
1097007201	Alabama	AL	44896543	2771	398	0.289	0.0245	13.3047	0.65	800.819	3888950	2527817	0.0563032	0.0093904	0.48	0.6	1	Metropolitan	3.30561e+06	0.0736272	1.36113e+06	0.0303171	388895	0.00866202
1097007202	Alabama	AL	218918198	2790	331	0.188	0.028	13.3047	0.65	524.52	2547182	1655668	0.00756295	0.00144008	0.35	0.4	10	Rural	2.1651e+06	0.00989002	891514	0.00407236	254718	0.00116353
1097007300	Alabama	AL	102947058	4263	482	0.265	0.0135	13.3047	0.65	1129.69	5486042	3565928	0.0346385	0.00429561	0.41	0.6	1	Metropolitan	4.66314e+06	0.0452964	1.92011e+06	0.0186515	548604	0.00532899
1097007400	Alabama	AL	16687496	3064	424	0.193	0.02	13.3047	0.65	591.352	2871733	1866626	0.111858	0.0193381	0.87	1	1	Metropolitan	2.44097e+06	0.146276	1.00511e+06	0.0602311	287173	0.0172089
1097007500	Alabama	AL	1741319	1297	257	0.281	0.037	13.3047	0.65	364.457	1769882	1150423	0.660662	0.157178	0.91	1	1	Metropolitan	1.5044e+06	0.863942	619459	0.355741	176988	0.10164
1097007600	Alabama	AL	3132319	1939	434	0.273	0.032	13.3047	0.65	529.347	2570623	1670905	0.53344	0.13478	0.95	1	1	Metropolitan	2.18503e+06	0.697576	899718	0.287237	257062	0.0820677
1097007700	Alabama	AL	1723174	1126	224	0.271	0.035	13.3047	0.65	305.146	1.48185e+06	963206	0.558972	0.132578	0.95	1	1	Metropolitan	1.25958e+06	0.730963	518649	0.300985	148185	0.0859957
1099075600	Alabama	AL	525020953	1174	216	0.251	0.016	13.3047	0.65	294.674	1.431e+06	930150	0.00177164	0.000344968	0.51	0.6	10	Rural	1.21635e+06	0.00231677	500850	0.000953962	143100	0.000272561
1099075700	Alabama	AL	609373671	1665	291	0.287	0.0145	13.3047	0.65	477.855	2.32057e+06	1.50837e+06	0.00247528	0.000450329	0.67	0.8	10	Rural	1.97248e+06	0.0032369	812198	0.00133284	232057	0.000380812
1099075800	Alabama	AL	331085824	1504	364	0.278	0.017	13.3047	0.65	418.112	2.03044e+06	1.31979e+06	0.00398624	0.000995074	0.62	0.8	10	Rural	1.72588e+06	0.00521277	710655	0.00214644	203044	0.000613268
1099075900	Alabama	AL	272927644	5826	499	0.209	0.0165	13.3047	0.65	1217.63	5913093	3843511	0.0140825	0.0016404	0.9	1	7	Small Town	5.02613e+06	0.0184156	2.06958e+06	0.0075829	591309	0.00216654
1099076000	Alabama	AL	138338474	2986	498	0.229	0.018	13.3047	0.65	683.794	3320651	2158423	0.0156025	0.00287667	0.88	1	7	Small Town	2.82255e+06	0.0204032	1.16223e+06	0.00840133	332065	0.00240038
1099076100	Alabama	AL	369611848	6420	571	0.228	0.014	13.3047	0.65	1463.76	7108334	4620417	0.0125007	0.00135105	0.81	1	10	Rural	6.04208e+06	0.0163471	2.48792e+06	0.00673116	710833	0.00192319
1099076200	Alabama	AL	432720927	1695	336	0.239	0.023	13.3047	0.65	405.105	1.96728e+06	1.27873e+06	0.00295509	0.000651169	0.26	0.4	2	Metro-Commuting	1.67219e+06	0.00386435	688547	0.0015912	196728	0.00045463
1101000100	Alabama	AL	2338836	419	72	0.222	0.0525	13.3047	0.65	93.018	451716	293615	0.125539	0.0366982	0.87	1	1	Metropolitan	383958	0.164166	158100	0.0675979	45171.5	0.0193137
1101000200	Alabama	AL	1757360	1278	259	0.261	0.035	13.3047	0.65	333.558	1619830	1052889	0.599131	0.145595	0.98	1	1	Metropolitan	1.37686e+06	0.783479	566940	0.322609	161983	0.092174
1101000300	Alabama	AL	27507423	1214	247	0.317	0.024	13.3047	0.65	384.838	1868856	1214757	0.0441611	0.00958689	0.99	1	1	Metropolitan	1.58853e+06	0.0577491	654100	0.023779	186886	0.00679401
1101000400	Alabama	AL	5060313	4128	455	0.288	0.0185	13.3047	0.65	1188.86	5.77338e+06	3.7527e+06	0.741594	0.0946088	0.98	1	1	Metropolitan	4.90737e+06	0.969777	2.02068e+06	0.39932	577338	0.114091
1101000500	Alabama	AL	1706835	2618	336	0.174	0.0245	13.3047	0.65	455.532	2212162	1437905	0.842439	0.160501	0.89	1	1	Metropolitan	1.88034e+06	1.10165	774257	0.453621	221216	0.129606
1101000600	Alabama	AL	1685476	1663	225	0.266	0.0335	13.3047	0.65	442.358	2.14819e+06	1.39632e+06	0.828443	0.15313	0.99	1	1	Metropolitan	1.82596e+06	1.08335	751865	0.446085	214819	0.127453
1101000700	Alabama	AL	1377521	1488	281	0.25	0.036	13.3047	0.65	372	1.80651e+06	1.17423e+06	0.852425	0.202436	0.98	1	1	Metropolitan	1.53554e+06	1.11471	632279	0.458998	180651	0.131142
1101000900	Alabama	AL	9634593	2171	310	0.145	0.025	13.3047	0.65	314.795	1.52871e+06	993663	0.103135	0.0230884	0.63	0.8	1	Metropolitan	1.29941e+06	0.134869	535049	0.0555342	152871	0.0158669
1101001000	Alabama	AL	4181610	1391	282	0.358	0.025	13.3047	0.65	497.978	2418288	1571888	0.375905	0.0806023	1	1	1	Metropolitan	2.05555e+06	0.491568	846401	0.20241	241829	0.0578315
1101001100	Alabama	AL	3568576	2806	420	0.293	0.0375	13.3047	0.65	822.158	3992576	2595175	0.72723	0.143219	1	1	1	Metropolitan	3.39369e+06	0.950993	1.3974e+06	0.391585	399258	0.111882
1101001200	Alabama	AL	1246770	1397	187	0.337	0.033	13.3047	0.65	470.789	2.28625e+06	1.48606e+06	1.19193	0.197684	1	1	1	Metropolitan	1.94331e+06	1.55868	800188	0.641809	228625	0.183374
1101001300	Alabama	AL	2256219	1985	283	0.199	0.019	13.3047	0.65	395.015	1918278	1246881	0.552642	0.0948259	0.92	1	1	Metropolitan	1.63054e+06	0.722685	671397	0.297576	191828	0.0850218
1101001400	Alabama	AL	2859952	3627	340	0.113	0.023	13.3047	0.65	409.851	1990325	1293711	0.452354	0.101368	0.45	0.6	1	Metropolitan	1.69178e+06	0.59154	696614	0.243575	199032	0.0695929
1101001500	Alabama	AL	2380177	3536	383	0.188	0.0325	13.3047	0.65	664.768	3228257	2098367	0.881601	0.179848	0.88	1	1	Metropolitan	2.74402e+06	1.15286	1.12989e+06	0.474708	322826	0.135631
1101001600	Alabama	AL	2778030	3444	491	0.283	0.0255	13.3047	0.65	974.652	4.73312e+06	3.07653e+06	1.10745	0.186776	0.83	1	1	Metropolitan	4.02315e+06	1.4482	1.65659e+06	0.596319	473312	0.170377
1101001700	Alabama	AL	5044109	5196	524	0.182	0.0265	13.3047	0.65	945.672	4592387	2985052	0.59179	0.104817	0.52	0.6	1	Metropolitan	3.90353e+06	0.773879	1.60734e+06	0.318656	459239	0.0910446
1101001800	Alabama	AL	4555656	3328	319	0.176	0.0245	13.3047	0.65	585.728	2.84442e+06	1.84887e+06	0.405841	0.0685929	0.73	0.8	1	Metropolitan	2.41776e+06	0.530716	995547	0.21853	284442	0.0624371
1101001900	Alabama	AL	2360987	3380	436	0.146	0.027	13.3047	0.65	493.48	2396445	1557689	0.659762	0.14876	0.53	0.6	1	Metropolitan	2.03698e+06	0.862766	838756	0.355256	239645	0.101502
1101002000	Alabama	AL	5864502	4452	404	0.127	0.0235	13.3047	0.65	565.404	2.74572e+06	1.78472e+06	0.304326	0.0627195	0.54	0.6	1	Metropolitan	2.33387e+06	0.397965	961003	0.163868	274572	0.0468194
1101002100	Alabama	AL	3213699	3925	596	0.241	0.0335	13.3047	0.65	945.925	4.59362e+06	2.98585e+06	0.929101	0.191268	0.72	0.8	1	Metropolitan	3.90457e+06	1.21498	1.60777e+06	0.500285	459362	0.142939
1101002201	Alabama	AL	3121070	3670	529	0.25	0.0365	13.3047	0.65	917.5	4.45558e+06	2.89613e+06	0.927927	0.190379	0.93	1	1	Metropolitan	3.78724e+06	1.21344	1.55945e+06	0.499653	445558	0.142758
1101002202	Alabama	AL	2973560	744	207	0.255	0.029	13.3047	0.65	189.72	921321	598859	0.201395	0.0605334	0.84	1	1	Metropolitan	783123	0.263362	322462	0.108443	92132.1	0.0309838
1101002300	Alabama	AL	3285910	2530	357	0.261	0.034	13.3047	0.65	660.33	3.2067e+06	2.08436e+06	0.634332	0.12182	0.98	1	1	Metropolitan	2.7257e+06	0.829511	1.12235e+06	0.341563	320670	0.0975895
1101002400	Alabama	AL	3766115	1707	230	0.21	0.0345	13.3047	0.65	358.47	1740808	1131525	0.300449	0.0638371	0.96	1	1	Metropolitan	1.47969e+06	0.392895	609283	0.16178	174081	0.0462229
1101002500	Alabama	AL	4525326	2454	295	0.235	0.031	13.3047	0.65	576.69	2800531	1820345	0.402257	0.0717919	0.95	1	1	Metropolitan	2.38045e+06	0.526029	980186	0.2166	280053	0.0618857
1101002600	Alabama	AL	4989425	5828	392	0.139	0.0235	13.3047	0.65	810.092	3.93398e+06	2.55709e+06	0.512502	0.0932513	0.69	0.8	1	Metropolitan	3.34388e+06	0.670194	1.37689e+06	0.275962	393398	0.0788464
1101002700	Alabama	AL	7279432	5051	463	0.118	0.022	13.3047	0.65	596.018	2.89439e+06	1.88135e+06	0.258448	0.0536942	0.31	0.4	1	Metropolitan	2.46023e+06	0.33797	1.01304e+06	0.139164	289439	0.0397612
1101002800	Alabama	AL	3491364	5093	498	0.18	0.0245	13.3047	0.65	916.74	4.45189e+06	2.89373e+06	0.828824	0.138905	0.76	0.8	1	Metropolitan	3.7841e+06	1.08385	1.55816e+06	0.44629	445189	0.127511
1101002900	Alabama	AL	4998454	7844	980	0.2	0.0345	13.3047	0.65	1568.8	7.61843e+06	4.95198e+06	0.990702	0.211011	0.73	0.8	1	Metropolitan	6.47567e+06	1.29553	2.66645e+06	0.533455	761843	0.152416
1101003000	Alabama	AL	10582173	2109	390	0.272	0.03	13.3047	0.65	573.648	2.78576e+06	1.81074e+06	0.171113	0.0368432	0.99	1	1	Metropolitan	2.36789e+06	0.223763	975015	0.0921375	278576	0.026325
1101003100	Alabama	AL	2753112	3999	439	0.239	0.032	13.3047	0.65	955.761	4.64138e+06	3.0169e+06	1.09581	0.189731	0.71	0.8	1	Metropolitan	3.94517e+06	1.43299	1.62448e+06	0.590054	464138	0.168587
1101003200	Alabama	AL	9581917	5880	723	0.188	0.0345	13.3047	0.65	1105.44	5.36825e+06	3.48937e+06	0.364162	0.0804419	0.65	0.8	1	Metropolitan	4.56302e+06	0.476211	1.87889e+06	0.196087	536825	0.0560249
1101003301	Alabama	AL	3771841	3648	459	0.119	0.0205	13.3047	0.65	434.112	2108141	1370292	0.363295	0.0775002	0.35	0.4	1	Metropolitan	1.79192e+06	0.475078	737849	0.195621	210814	0.0558916
1101003302	Alabama	AL	7210086	5849	473	0.145	0.0235	13.3047	0.65	848.105	4118581	2677077	0.371296	0.0672508	0.51	0.6	1	Metropolitan	3.50079e+06	0.485541	1.4415e+06	0.199929	411858	0.0571225
1101005101	Alabama	AL	77248069	3534	370	0.184	0.0195	13.3047	0.65	650.256	3157783	2052559	0.026571	0.00395836	0.79	0.8	1	Metropolitan	2.68412e+06	0.0347467	1.10522e+06	0.0143075	315778	0.00408785
1101005102	Alabama	AL	7183770	4711	711	0.228	0.03	13.3047	0.65	1074.11	5216100	3390465	0.471962	0.0944995	0.93	1	1	Metropolitan	4.43368e+06	0.617181	1.82563e+06	0.254133	521610	0.0726095
1101005301	Alabama	AL	1560778	1058	196	0.145	0.0205	13.3047	0.65	153.41	744992	484245	0.310259	0.0723026	0.37	0.4	1	Metropolitan	633243	0.405723	260747	0.167062	74499.2	0.0477321
1101005302	Alabama	AL	5773839	2119	259	0.223	0.0265	13.3047	0.65	472.537	2.29474e+06	1.49158e+06	0.258335	0.0440391	0.9	1	1	Metropolitan	1.95053e+06	0.337822	803160	0.139103	229474	0.0397438
1101005402	Alabama	AL	5363040	6268	915	0.192	0.019	13.3047	0.65	1203.46	5844242	3798757	0.708322	0.12492	0.68	0.8	1	Metropolitan	4.96761e+06	0.926267	2.04548e+06	0.381404	584424	0.108973
1101005403	Alabama	AL	3703962	4520	498	0.186	0.03	13.3047	0.65	840.72	4.08272e+06	2.65377e+06	0.716467	0.139947	0.58	0.6	1	Metropolitan	3.47031e+06	0.936918	1.42895e+06	0.38579	408272	0.110226
1101005406	Alabama	AL	15161618	9005	830	0.114	0.019	13.3047	0.65	1026.57	4.98525e+06	3.24041e+06	0.213725	0.040705	0.26	0.4	1	Metropolitan	4.23746e+06	0.279486	1.74484e+06	0.115082	498525	0.0328807
1101005407	Alabama	AL	8753953	4351	407	0.116	0.0185	13.3047	0.65	504.716	2451010	1593156	0.181993	0.0336489	0.39	0.4	1	Metropolitan	2.08336e+06	0.237991	857853	0.0979961	245101	0.0279989
1101005408	Alabama	AL	37450399	7584	483	0.117	0.018	13.3047	0.65	887.328	4309056	2800886	0.0747892	0.0124529	0.5	0.6	1	Metropolitan	3.6627e+06	0.0978013	1.50817e+06	0.0402711	430906	0.011506
1101005409	Alabama	AL	2427291	2850	333	0.148	0.022	13.3047	0.65	421.8	2048352	1331429	0.548524	0.103711	0.32	0.4	1	Metropolitan	1.7411e+06	0.717301	716923	0.295359	204835	0.0843884
1101005410	Alabama	AL	3497530	4820	870	0.193	0.025	13.3047	0.65	930.26	4.51754e+06	2.9364e+06	0.839565	0.186524	0.46	0.6	1	Metropolitan	3.83991e+06	1.09789	1.58114e+06	0.452073	451754	0.129164
1101005501	Alabama	AL	52379660	1728	226	0.176	0.027	13.3047	0.65	304.128	1476911	959992	0.0183276	0.0036947	0.75	0.8	1	Metropolitan	1.25537e+06	0.0239668	516919	0.00986869	147691	0.00281963
1101005502	Alabama	AL	16455695	3718	445	0.134	0.016	13.3047	0.65	498.212	2419425	1572626	0.0955673	0.0161569	0.24	0.4	2	Metro-Commuting	2.05651e+06	0.124973	846799	0.0514593	241942	0.0147027
1101005503	Alabama	AL	18967561	5471	388	0.119	0.017	13.3047	0.65	651.049	3161634	2055062	0.108346	0.0172803	0.18	0.2	1	Metropolitan	2.68739e+06	0.141683	1.10657e+06	0.0583402	316163	0.0166686
1101005504	Alabama	AL	32859625	1391	148	0.103	0.023	13.3047	0.65	143.273	695765	452247	0.013763	0.00340433	0.13	0.2	2	Metro-Commuting	591400	0.0179978	243518	0.00741085	69576.5	0.00211738
1101005603	Alabama	AL	9942585	7149	971	0.247	0.0285	13.3047	0.65	1765.8	8575120	5573828	0.560601	0.0999091	0.85	1	1	Metropolitan	7.28885e+06	0.733094	3.00129e+06	0.301862	857512	0.0862464
1101005604	Alabama	AL	393532388	3617	342	0.13	0.0095	13.3047	0.65	470.21	2.28344e+06	1.48424e+06	0.00377157	0.000450709	0.06	0.2	2	Metro-Commuting	1.94092e+06	0.00493206	799204	0.00203085	228344	0.000580242
1101005605	Alabama	AL	5498004	3451	313	0.131	0.022	13.3047	0.65	452.081	2.1954e+06	1.42701e+06	0.259551	0.0495393	0.43	0.6	1	Metropolitan	1.86609e+06	0.339413	768391	0.139758	219540	0.0399309
1101005606	Alabama	AL	2548876	3824	679	0.177	0.0325	13.3047	0.65	676.848	3.28692e+06	2.1365e+06	0.838212	0.214102	0.75	0.8	1	Metropolitan	2.79388e+06	1.09612	1.15042e+06	0.451345	328692	0.128956
1101005607	Alabama	AL	5899085	5272	468	0.1	0.0255	13.3047	0.65	527.2	2560197	1664128	0.282099	0.0761696	0.08	0.2	1	Metropolitan	2.17617e+06	0.368899	896069	0.1519	256020	0.0433999
1101005608	Alabama	AL	29144382	1875	160	0.082	0.0135	13.3047	0.65	153.75	746643	485318	0.0166522	0.0030879	0.07	0.2	2	Metro-Commuting	634647	0.021776	261325	0.00896657	74664.3	0.00256188
1101005609	Alabama	AL	7774057	4840	529	0.114	0.0185	13.3047	0.65	551.76	2679465	1741653	0.224034	0.0438334	0.22	0.4	1	Metropolitan	2.27755e+06	0.292967	937813	0.120634	267947	0.0344668
1101005610	Alabama	AL	29062241	1469	266	0.163	0.015	13.3047	0.65	239.447	1162806	755824	0.0260071	0.0052825	0.67	0.8	2	Metro-Commuting	988385	0.0340093	406982	0.0140038	116281	0.00400109
1101005611	Alabama	AL	8488937	3980	396	0.119	0.022	13.3047	0.65	473.62	2300001	1495001	0.176112	0.0369743	0.16	0.2	1	Metropolitan	1.955e+06	0.2303	805000	0.0948293	230000	0.0270941
1101005612	Alabama	AL	10059287	2054	147	0.127	0.03	13.3047	0.65	260.858	1.26678e+06	823409	0.0818556	0.0202039	0.14	0.2	2	Metro-Commuting	1.07677e+06	0.107042	443374	0.0440761	126678	0.0125932
1101005700	Alabama	AL	324217420	1360	221	0.201	0.018	13.3047	0.65	273.36	1327495	862872	0.0026614	0.000493801	0.26	0.4	2	Metro-Commuting	1.12837e+06	0.00348029	464623	0.00143306	132750	0.000409446
1101005800	Alabama	AL	266986198	2049	277	0.18	0.017	13.3047	0.65	368.82	1791069	1164195	0.00436051	0.000719094	0.41	0.6	2	Metro-Commuting	1.52241e+06	0.0057022	626874	0.00234797	179107	0.000670847
1101005901	Alabama	AL	391707923	4512	504	0.195	0.012	13.3047	0.65	879.84	4272693	2777250	0.00709011	0.000904214	0.88	1	2	Metro-Commuting	3.63179e+06	0.00927168	1.49544e+06	0.00381775	427269	0.00109079
1101005902	Alabama	AL	5558646	3102	413	0.25	0.042	13.3047	0.65	775.5	3765995	2447897	0.440377	0.0943991	0.96	1	1	Metropolitan	3.2011e+06	0.575877	1.3181e+06	0.237126	376600	0.0677502
1101006000	Alabama	AL	121418964	3074	435	0.223	0.016	13.3047	0.65	685.502	3328945	2163815	0.0178211	0.00282748	0.97	1	2	Metro-Commuting	2.8296e+06	0.0233045	1.16513e+06	0.00959595	332895	0.0027417
1101006100	Alabama	AL	7428286	2333	301	0.204	0.034	13.3047	0.65	475.932	2.31123e+06	1.5023e+06	0.20224	0.042626	0.98	1	1	Metropolitan	1.96454e+06	0.264468	808930	0.108899	231123	0.0311139
1103000100	Alabama	AL	6308562	4069	530	0.273	0.0255	13.3047	0.65	1110.84	5394464	3506402	0.555816	0.0890879	0.99	1	1	Metropolitan	4.58529e+06	0.726837	1.88806e+06	0.299286	539446	0.0855102
1103000200	Alabama	AL	9869833	3328	321	0.133	0.0315	13.3047	0.65	442.624	2149478	1397160	0.141559	0.0362007	0.32	0.4	1	Metropolitan	1.82706e+06	0.185115	752317	0.0762239	214948	0.0217783
1103000300	Alabama	AL	5788677	3027	323	0.182	0.0305	13.3047	0.65	550.914	2675357	1738982	0.300411	0.0596829	0.68	0.8	1	Metropolitan	2.27405e+06	0.392845	936375	0.16176	267536	0.0462171
1103000400	Alabama	AL	6454849	3920	421	0.204	0.033	13.3047	0.65	799.68	3883418	2524222	0.391058	0.0759319	0.87	1	1	Metropolitan	3.30091e+06	0.511384	1.3592e+06	0.21057	388342	0.0601628
1103000600	Alabama	AL	5862742	2538	479	0.352	0.028	13.3047	0.65	893.376	4338426	2819977	0.481	0.0985134	1	1	1	Metropolitan	3.68766e+06	0.629	1.51845e+06	0.259	433843	0.074
1103000700	Alabama	AL	6615673	3862	430	0.316	0.023	13.3047	0.65	1220.39	5.92649e+06	3.85222e+06	0.582286	0.0774561	0.99	1	1	Metropolitan	5.03751e+06	0.761451	2.07427e+06	0.313539	592649	0.0895825
1103000800	Alabama	AL	2544143	2723	323	0.205	0.0225	13.3047	0.65	558.215	2710812	1762028	0.692582	0.111926	0.84	1	1	Metropolitan	2.30419e+06	0.905684	948784	0.372929	271081	0.106551
1103000900	Alabama	AL	4478244	5151	734	0.228	0.023	13.3047	0.65	1174.43	5.70328e+06	3.70713e+06	0.827809	0.144527	0.85	1	1	Metropolitan	4.84778e+06	1.08252	1.99615e+06	0.445743	570328	0.127355
1103001000	Alabama	AL	3056123	3763	401	0.199	0.027	13.3047	0.65	748.837	3636514	2363734	0.773442	0.133437	0.61	0.8	1	Metropolitan	3.09104e+06	1.01142	1.27278e+06	0.416469	363651	0.118991
1103005101	Alabama	AL	76285480	5054	484	0.209	0.017	13.3047	0.65	1056.29	5129552	3334209	0.043707	0.00549166	0.83	1	1	Metropolitan	4.36012e+06	0.0571553	1.79534e+06	0.0235345	512955	0.00672415
1103005103	Alabama	AL	8498595	1148	222	0.174	0.019	13.3047	0.65	199.752	970039	630525	0.0741917	0.0164765	0.38	0.4	1	Metropolitan	824533	0.0970199	339514	0.0399494	97003.9	0.0114141
1103005105	Alabama	AL	17742756	2351	255	0.161	0.022	13.3047	0.65	378.511	1838131	1194785	0.0673393	0.0117481	0.21	0.4	2	Metro-Commuting	1.56241e+06	0.0880591	643346	0.0362596	183813	0.0103599
1103005106	Alabama	AL	9915358	6450	464	0.2	0.028	13.3047	0.65	1290	6.26452e+06	4.07194e+06	0.41067	0.0646398	0.4	0.6	1	Metropolitan	5.32484e+06	0.53703	2.19258e+06	0.22113	626452	0.0631799
1103005107	Alabama	AL	50606631	4551	529	0.182	0.0255	13.3047	0.65	828.282	4022316	2614505	0.0516633	0.00940529	0.13	0.2	1	Metropolitan	3.41897e+06	0.0675597	1.40781e+06	0.0278187	402232	0.0079482
1103005108	Alabama	AL	4145793	3700	323	0.194	0.0325	13.3047	0.65	717.8	3.48579e+06	2.26576e+06	0.546521	0.103241	0.35	0.4	1	Metropolitan	2.96292e+06	0.714682	1.22003e+06	0.294281	348579	0.0840802
1103005109	Alabama	AL	9145029	4015	398	0.265	0.0235	13.3047	0.65	1063.97	5166892	3358480	0.367246	0.0488458	0.76	0.8	1	Metropolitan	4.39186e+06	0.480245	1.80841e+06	0.197748	516689	0.0564995
1103005200	Alabama	AL	210767895	6379	483	0.212	0.0195	13.3047	0.65	1352.35	6567293	4268741	0.0202533	0.00241291	0.43	0.6	2	Metro-Commuting	5.5822e+06	0.0264851	2.29855e+06	0.0109056	656729	0.00311589
1103005301	Alabama	AL	84249470	8480	671	0.165	0.0155	13.3047	0.65	1399.2	6.79482e+06	4.41663e+06	0.0524232	0.00643884	0.21	0.4	1	Metropolitan	5.77559e+06	0.0685535	2.37819e+06	0.0282279	679482	0.00806512
1103005302	Alabama	AL	22719824	3912	347	0.185	0.0295	13.3047	0.65	723.72	3514540	2284451	0.100549	0.0183471	0.19	0.2	1	Metropolitan	2.98736e+06	0.131487	1.23009e+06	0.0541417	351454	0.015469
1103005303	Alabama	AL	4557422	3594	370	0.205	0.0285	13.3047	0.65	736.77	3.57791e+06	2.32564e+06	0.510298	0.0882777	0.47	0.6	1	Metropolitan	3.04123e+06	0.667313	1.25227e+06	0.274776	357791	0.0785074
1103005304	Alabama	AL	39445399	5874	528	0.184	0.0275	13.3047	0.65	1080.82	5248675	3411639	0.0864902	0.0150843	0.52	0.6	1	Metropolitan	4.46137e+06	0.113103	1.83704e+06	0.0465716	524868	0.0133062
1103005404	Alabama	AL	73888256	5862	407	0.167	0.015	13.3047	0.65	978.954	4754012	3090108	0.0418214	0.00474783	0.16	0.2	2	Metro-Commuting	4.04091e+06	0.0546895	1.6639e+06	0.0225192	475401	0.00643406
1103005405	Alabama	AL	172547701	4363	439	0.218	0.0285	13.3047	0.65	951.134	4618912	3002293	0.0173998	0.00287046	0.23	0.4	2	Metro-Commuting	3.92607e+06	0.0227536	1.61662e+06	0.00936911	461891	0.00267689
1103005500	Alabama	AL	213279748	5912	604	0.242	0.022	13.3047	0.65	1430.7	6.94781e+06	4.51607e+06	0.0211744	0.00289573	0.8	1	2	Metro-Commuting	5.90564e+06	0.0276896	2.43173e+06	0.0114016	694781	0.0032576
1103005600	Alabama	AL	248354362	6106	462	0.231	0.016	13.3047	0.65	1410.49	6849624	4452256	0.017927	0.00183894	0.28	0.4	6	Micro-Commuting	5.82218e+06	0.023443	2.39737e+06	0.00965302	684962	0.002758
1103005701	Alabama	AL	86091544	2420	445	0.212	0.028	13.3047	0.65	513.04	2491433	1619431	0.0188106	0.00425873	0.19	0.2	2	Metro-Commuting	2.11772e+06	0.0245984	872001	0.0101288	249143	0.00289393
1103005702	Alabama	AL	168313962	6661	560	0.242	0.0335	13.3047	0.65	1611.96	7828035	5088223	0.0302305	0.00489612	0.76	0.8	2	Metro-Commuting	6.65383e+06	0.0395322	2.73981e+06	0.016278	782803	0.00465085
1105686800	Alabama	AL	685371089	870	342	0.275	0.0195	13.3047	0.65	239.25	1.16185e+06	755202	0.00110189	0.000440147	0.44	0.6	10	Rural	987572	0.00144093	406647	0.000593324	116185	0.000169521
1105687000	Alabama	AL	624002041	5875	661	0.228	0.0195	13.3047	0.65	1339.5	6504901	4228185	0.00677592	0.000957622	0.56	0.6	10	Rural	5.52917e+06	0.00886081	2.27672e+06	0.00364857	650490	0.00104245
1105687100	Alabama	AL	565465260	2548	495	0.243	0.026	13.3047	0.65	619.164	3.00679e+06	1.95442e+06	0.0034563	0.000766558	0.65	0.8	5	Micro-Commuting	2.55577e+06	0.00451977	1.05238e+06	0.00186108	300679	0.000531738
1107050000	Alabama	AL	286988194	4436	307	0.205	0.019	13.3047	0.65	909.38	4416145	2870494	0.0100021	0.00115695	0.65	0.8	2	Metro-Commuting	3.75372e+06	0.0130797	1.54565e+06	0.00538576	441615	0.00153879
1107050100	Alabama	AL	318614601	3345	395	0.235	0.016	13.3047	0.65	786.075	3817350	2481277	0.00778771	0.00106153	0.61	0.8	2	Metro-Commuting	3.24475e+06	0.0101839	1.33607e+06	0.00419338	381735	0.00119811
1107050200	Alabama	AL	351587688	2029	271	0.197	0.021	13.3047	0.65	399.713	1941092	1261710	0.00358861	0.000613248	0.31	0.4	6	Micro-Commuting	1.64993e+06	0.00469279	679382	0.00193233	194109	0.000552093
1107050300	Alabama	AL	391733153	4956	373	0.228	0.0125	13.3047	0.65	1129.97	5487368	3566789	0.00910515	0.000847814	0.59	0.6	2	Metro-Commuting	4.66426e+06	0.0119067	1.92058e+06	0.00490277	548737	0.00140079
1107050400	Alabama	AL	956491406	5477	484	0.24	0.018	13.3047	0.65	1314.48	6.3834e+06	4.14921e+06	0.00433795	0.000502794	0.63	0.8	2	Metro-Commuting	5.42589e+06	0.0056727	2.23419e+06	0.00233582	638340	0.000667376
1109188600	Alabama	AL	352456835	2051	235	0.212	0.0185	13.3047	0.65	434.812	2111541	1372502	0.0038941	0.000560848	0.41	0.6	2	Metro-Commuting	1.79481e+06	0.00509228	739039	0.00209682	211154	0.000599092
1109188700	Alabama	AL	265633989	1824	313	0.216	0.0165	13.3047	0.65	393.984	1913271	1243626	0.00468173	0.000879394	0.53	0.6	2	Metro-Commuting	1.62628e+06	0.00612226	669645	0.00252093	191327	0.000720266
1109188800	Alabama	AL	343112030	2433	371	0.201	0.0175	13.3047	0.65	489.033	2374850	1543652	0.00449897	0.000789982	0.5	0.6	2	Metro-Commuting	2.01862e+06	0.00588327	831197	0.00242252	237485	0.00069215
1109188900	Alabama	AL	58398122	4384	749	0.21	0.0235	13.3047	0.65	920.64	4470826	2906037	0.0497625	0.0101632	0.81	1	4	Micropolitan	3.8002e+06	0.065074	1.56479e+06	0.0267952	447083	0.00765577
1109189000	Alabama	AL	88649434	7499	823	0.162	0.0175	13.3047	0.65	1214.84	5.89952e+06	3.83468e+06	0.0432567	0.00666125	0.87	1	4	Micropolitan	5.01459e+06	0.0565665	2.06483e+06	0.0232921	589952	0.00665488
1109189100	Alabama	AL	64911115	7963	751	0.164	0.0195	13.3047	0.65	1305.93	6341887	4122227	0.0635057	0.0096379	0.86	1	4	Micropolitan	5.3906e+06	0.0830459	2.21966e+06	0.0341954	634189	0.00977011
1109189200	Alabama	AL	296461507	3149	292	0.207	0.017	13.3047	0.65	651.843	3165490	2057569	0.00694042	0.000859691	0.3	0.4	5	Micro-Commuting	2.69067e+06	0.00907594	1.10792e+06	0.00373715	316549	0.00106776
1109189300	Alabama	AL	273361463	4030	411	0.234	0.0165	13.3047	0.65	943.02	4579508	2976680	0.0108892	0.00135013	0.75	0.8	10	Rural	3.89258e+06	0.0142397	1.60283e+06	0.0058634	457951	0.00167526
1111000100	Alabama	AL	358941007	3172	383	0.236	0.0165	13.3047	0.65	748.592	3.63532e+06	2.36296e+06	0.00658314	0.000918514	0.31	0.4	3	Metro-Commuting	3.09003e+06	0.00860873	1.27236e+06	0.00354477	363532	0.00101279
1111000200	Alabama	AL	259596644	3569	395	0.19	0.0225	13.3047	0.65	678.11	3293048	2140481	0.00824541	0.00133648	0.22	0.4	10	Rural	2.79909e+06	0.0107825	1.15257e+06	0.00443984	329305	0.00126852
1111000300	Alabama	AL	347662279	4257	404	0.21	0.019	13.3047	0.65	893.97	4.34131e+06	2.82185e+06	0.00811665	0.00106425	0.57	0.6	3	Metro-Commuting	3.69011e+06	0.0106141	1.51946e+06	0.0043705	434131	0.00124871
1111000400	Alabama	AL	181459304	4913	404	0.216	0.021	13.3047	0.65	1061.21	5153455	3349746	0.01846	0.0023506	0.48	0.6	7	Small Town	4.38044e+06	0.02414	1.80371e+06	0.00994002	515345	0.00284001
1111000500	Alabama	AL	125428213	4506	496	0.199	0.0165	13.3047	0.65	896.694	4354539	2830451	0.0225663	0.00310985	0.55	0.6	7	Small Town	3.70136e+06	0.0295098	1.52409e+06	0.0121511	435454	0.00347174
1111000600	Alabama	AL	239813910	2230	251	0.224	0.0175	13.3047	0.65	499.52	2425777	1576755	0.00657491	0.000900844	0.77	0.8	10	Rural	2.06191e+06	0.00859796	849022	0.00354034	242578	0.00101152
1113030200	Alabama	AL	1531845	2052	331	0.302	0.025	13.3047	0.65	619.704	3.00942e+06	1.95612e+06	1.27697	0.231524	0.85	1	1	Metropolitan	2.558e+06	1.66988	1.0533e+06	0.687599	300942	0.196457
1113030300	Alabama	AL	2724315	2797	450	0.243	0.0285	13.3047	0.65	679.671	3300629	2145409	0.787504	0.15679	0.83	1	1	Metropolitan	2.80553e+06	1.02981	1.15522e+06	0.424041	330063	0.121154
1113030401	Alabama	AL	7151666	6074	539	0.157	0.0215	13.3047	0.65	953.618	4630975	3010133	0.4209	0.0686826	0.63	0.8	1	Metropolitan	3.93633e+06	0.550407	1.62084e+06	0.226638	463097	0.0647538
1113030402	Alabama	AL	6668431	3437	313	0.174	0.0205	13.3047	0.65	598.038	2904201	1887731	0.283085	0.0421539	0.54	0.6	1	Metropolitan	2.46857e+06	0.370188	1.01647e+06	0.15243	290420	0.0435515
1113030500	Alabama	AL	6158295	2480	238	0.209	0.0155	13.3047	0.65	518.32	2.51707e+06	1.6361e+06	0.265674	0.0322221	0.71	0.8	1	Metropolitan	2.13951e+06	0.34742	880976	0.143055	251707	0.0408729
1113030600	Alabama	AL	20468662	7549	800	0.27	0.028	13.3047	0.65	2038.23	9898084	6433755	0.314322	0.0466056	0.9	1	1	Metropolitan	8.41337e+06	0.411037	3.46433e+06	0.16925	989808	0.0483573
1113030700	Alabama	AL	5301429	3731	557	0.246	0.022	13.3047	0.65	917.826	4457161	2897155	0.546486	0.0951031	0.89	1	1	Metropolitan	3.78859e+06	0.714635	1.56001e+06	0.294261	445716	0.0840747
1113030800	Alabama	AL	21759615	3214	484	0.309	0.035	13.3047	0.65	993.126	4822834	3134842	0.144067	0.0271472	0.96	1	1	Metropolitan	4.09941e+06	0.188395	1.68799e+06	0.0775745	482283	0.0221642
1113030901	Alabama	AL	63198730	6435	624	0.244	0.018	13.3047	0.65	1570.14	7624938	4956210	0.0784226	0.00955508	0.67	0.8	1	Metropolitan	6.4812e+06	0.102553	2.66873e+06	0.0422276	762494	0.012065
1113030902	Alabama	AL	198341553	11493	933	0.172	0.014	13.3047	0.65	1976.8	9599747	6239836	0.0314601	0.00361659	0.81	1	2	Metro-Commuting	8.15979e+06	0.0411401	3.35991e+06	0.01694	959975	0.00484001
1113031000	Alabama	AL	218898324	3488	354	0.215	0.0135	13.3047	0.65	749.92	3641773	2367153	0.0108139	0.00129058	0.42	0.6	2	Metro-Commuting	3.09551e+06	0.0141413	1.27462e+06	0.00582289	364177	0.00166368
1113031100	Alabama	AL	448288453	1768	351	0.246	0.0165	13.3047	0.65	434.928	2112104	1372868	0.00306246	0.000641751	0.7	0.8	2	Metro-Commuting	1.79529e+06	0.00400476	739236	0.00164902	211210	0.000471148
1113031200	Alabama	AL	675727937	3434	375	0.217	0.0195	13.3047	0.65	745.178	3.61874e+06	2.35218e+06	0.00348096	0.000492285	0.67	0.8	2	Metro-Commuting	3.07593e+06	0.00455203	1.26656e+06	0.00187436	361874	0.000535533
1115040103	Alabama	AL	70398175	9311	527	0.193	0.013	13.3047	0.65	1797.02	8726731	5672375	0.0805756	0.00708908	0.3	0.4	2	Metro-Commuting	7.41772e+06	0.105368	3.05436e+06	0.0433869	872673	0.0123962
1115040104	Alabama	AL	11550967	4955	350	0.163	0.017	13.3047	0.65	807.665	3922195	2549427	0.220711	0.0278015	0.55	0.6	1	Metropolitan	3.33387e+06	0.288622	1.37277e+06	0.118844	392220	0.0339556
1115040105	Alabama	AL	110944375	4996	527	0.227	0.0205	13.3047	0.65	1134.09	5.5074e+06	3.57981e+06	0.0322667	0.0044806	0.86	1	2	Metro-Commuting	4.68129e+06	0.0421949	1.92759e+06	0.0173744	550740	0.0049641
1115040106	Alabama	AL	84946137	6942	591	0.218	0.0175	13.3047	0.65	1513.36	7349183	4776969	0.0562353	0.00658023	0.52	0.6	2	Metro-Commuting	6.24681e+06	0.0735384	2.57221e+06	0.0302805	734918	0.00865158
1115040201	Alabama	AL	98216856	6143	581	0.259	0.0215	13.3047	0.65	1591.04	7726419	5022172	0.0511335	0.00643473	0.76	0.8	5	Micro-Commuting	6.56746e+06	0.0668669	2.70425e+06	0.0275334	772642	0.00786669
1115040203	Alabama	AL	94239303	6372	549	0.227	0.0155	13.3047	0.65	1446.44	7024244	4565758	0.0484486	0.00532618	0.54	0.6	4	Micropolitan	5.97061e+06	0.0633558	2.45849e+06	0.0260877	702424	0.00745362
1115040204	Alabama	AL	53065746	7009	657	0.222	0.0225	13.3047	0.65	1556	7556262	4911570	0.0925563	0.0127777	0.92	1	4	Micropolitan	6.42282e+06	0.121035	2.64469e+06	0.049838	755626	0.0142394
1115040205	Alabama	AL	79101765	5989	617	0.196	0.019	13.3047	0.65	1173.84	5700439	3705286	0.046842	0.00662623	0.42	0.6	4	Micropolitan	4.84537e+06	0.0612549	1.99515e+06	0.0252226	570044	0.00720646
1115040300	Alabama	AL	348503125	5328	502	0.241	0.017	13.3047	0.65	1284.05	6.23561e+06	4.05315e+06	0.0116302	0.00136886	0.68	0.8	2	Metro-Commuting	5.30027e+06	0.0152087	2.18246e+06	0.0062624	623561	0.00178926
1115040401	Alabama	AL	213068930	5301	637	0.252	0.021	13.3047	0.65	1335.85	6487185	4216670	0.0197902	0.00289399	0.61	0.8	2	Metro-Commuting	5.51411e+06	0.0258795	2.27051e+06	0.0106562	648719	0.00304464
1115040402	Alabama	AL	175523747	3597	479	0.236	0.017	13.3047	0.65	848.892	4122402	2679562	0.0152661	0.0023113	0.68	0.8	3	Metro-Commuting	3.50404e+06	0.0199634	1.44284e+06	0.0082202	412240	0.00234863
1115040501	Alabama	AL	206342470	11271	748	0.186	0.016	13.3047	0.65	2096.41	10180599	6617390	0.0320699	0.00348428	0.22	0.4	2	Metro-Commuting	8.65351e+06	0.0419376	3.56321e+06	0.0172684	1.01806e+06	0.00493384
1115040502	Alabama	AL	146292380	10775	986	0.246	0.0155	13.3047	0.65	2650.65	12872128	8366883	0.0571929	0.00635427	0.33	0.4	2	Metro-Commuting	1.09413e+07	0.0747907	4.50524e+06	0.0307962	1.28721e+06	0.00879891
1117030102	Alabama	AL	154898361	3856	376	0.235	0.0165	13.3047	0.65	906.16	4400508	2860330	0.0184658	0.00221883	0.94	1	2	Metro-Commuting	3.74043e+06	0.0241477	1.54018e+06	0.00994315	440051	0.0028409
1117030103	Alabama	AL	86690782	880	123	0.201	0.0245	13.3047	0.65	176.88	858967	558329	0.00644046	0.00119442	0.63	0.8	2	Metro-Commuting	730122	0.00842214	300639	0.00346794	85896.7	0.000990841
1117030211	Alabama	AL	44260217	3192	278	0.118	0.018	13.3047	0.65	376.656	1829123	1188930	0.0268623	0.00471846	0.11	0.2	1	Metropolitan	1.55475e+06	0.0351276	640193	0.0144643	182912	0.00413266
1117030212	Alabama	AL	1928761	3387	364	0.139	0.0265	13.3047	0.65	470.793	2286272	1486077	0.770483	0.168622	0.28	0.4	1	Metropolitan	1.94333e+06	1.00755	800195	0.414875	228627	0.118536
1117030213	Alabama	AL	9688149	5312	520	0.125	0.0225	13.3047	0.65	664	3224527	2095943	0.216341	0.0443276	0.32	0.4	1	Metropolitan	2.74085e+06	0.282907	1.12858e+06	0.116491	322453	0.0332832
1117030214	Alabama	AL	85818378	8747	543	0.135	0.0175	13.3047	0.65	1180.85	5734438	3727385	0.0434334	0.00624257	0.22	0.4	2	Metro-Commuting	4.87427e+06	0.0567975	2.00705e+06	0.0233872	573444	0.00668206
1117030215	Alabama	AL	70588464	4717	399	0.146	0.0225	13.3047	0.65	688.682	3344388	2173852	0.0307961	0.00541389	0.18	0.2	1	Metropolitan	2.84273e+06	0.0402719	1.17054e+06	0.0165825	334439	0.00473787
1117030216	Alabama	AL	13687534	8375	500	0.11	0.0195	13.3047	0.65	921.25	4473789	2907963	0.212453	0.0397406	0.09	0.2	1	Metropolitan	3.80272e+06	0.277824	1.56583e+06	0.114398	447379	0.0326851
1117030217	Alabama	AL	31914583	5592	425	0.104	0.0245	13.3047	0.65	581.568	2.82422e+06	1.83574e+06	0.0575205	0.0142382	0.11	0.2	1	Metropolitan	2.40059e+06	0.0752191	988477	0.0309726	282422	0.00884931
1117030303	Alabama	AL	11249601	8410	627	0.111	0.015	13.3047	0.65	933.51	4533326	2946662	0.261935	0.0404262	0.09	0.2	1	Metropolitan	3.85333e+06	0.34253	1.58666e+06	0.141042	453333	0.0402977
1117030304	Alabama	AL	11759726	6051	379	0.095	0.0155	13.3047	0.65	574.845	2791571	1814521	0.1543	0.0269665	0.26	0.4	1	Metropolitan	2.37284e+06	0.201776	977050	0.0830844	279157	0.0237384
1117030305	Alabama	AL	10402001	4151	282	0.101	0.0135	13.3047	0.65	419.251	2035973	1323383	0.127224	0.0190756	0.15	0.2	1	Metropolitan	1.73058e+06	0.16637	712591	0.0685051	203597	0.0195729
1117030306	Alabama	AL	8536322	3480	435	0.147	0.0255	13.3047	0.65	511.56	2484246	1614760	0.189163	0.0404459	0.57	0.6	1	Metropolitan	2.11161e+06	0.247368	869486	0.101857	248425	0.0291021
1117030314	Alabama	AL	5536805	2934	363	0.137	0.0295	13.3047	0.65	401.958	1.95199e+06	1.2688e+06	0.229157	0.0569091	0.74	0.8	1	Metropolitan	1.6592e+06	0.299667	683198	0.123392	195199	0.0352549
1117030315	Alabama	AL	13728648	5269	648	0.152	0.029	13.3047	0.65	800.888	3889285	2528035	0.184143	0.0417991	0.58	0.6	1	Metropolitan	3.30589e+06	0.240802	1.36125e+06	0.0991539	388928	0.0283297
1117030316	Alabama	AL	9596888	5340	385	0.156	0.026	13.3047	0.65	833.04	4045422	2629524	0.273998	0.0497559	0.49	0.6	1	Metropolitan	3.43861e+06	0.358305	1.4159e+06	0.147537	404542	0.0421535
1117030317	Alabama	AL	3585241	3871	333	0.141	0.029	13.3047	0.65	545.811	2.65058e+06	1.72287e+06	0.480546	0.107133	0.08	0.2	1	Metropolitan	2.25299e+06	0.628407	927702	0.258756	265058	0.0739302
1117030319	Alabama	AL	5465134	2495	334	0.191	0.022	13.3047	0.65	476.545	2314205	1504233	0.275242	0.0486079	0.98	1	1	Metropolitan	1.96707e+06	0.359932	809972	0.148207	231421	0.0423449
1117030320	Alabama	AL	5857065	5798	368	0.166	0.021	13.3047	0.65	962.468	4673952	3038069	0.518702	0.0734146	0.4	0.6	1	Metropolitan	3.97286e+06	0.678302	1.63588e+06	0.279301	467395	0.0798002
1117030330	Alabama	AL	7209976	6207	531	0.122	0.0285	13.3047	0.65	757.254	3.67739e+06	2.3903e+06	0.331527	0.0824767	0.16	0.2	1	Metropolitan	3.12578e+06	0.433535	1.28709e+06	0.178515	367739	0.0510042
1117030331	Alabama	AL	8493253	4462	257	0.117	0.0275	13.3047	0.65	522.054	2.53521e+06	1.64788e+06	0.194023	0.0469529	0.03	0.2	1	Metropolitan	2.15493e+06	0.253722	887322	0.104474	253521	0.0298497
1117030332	Alabama	AL	9612010	1165	109	0.129	0.0225	13.3047	0.65	150.285	729816	474381	0.0493529	0.00976835	0.23	0.4	1	Metropolitan	620344	0.0645384	255436	0.0265746	72981.6	0.00759275
1117030333	Alabama	AL	7434882	4867	324	0.095	0.0195	13.3047	0.65	462.365	2.24534e+06	1.45947e+06	0.196301	0.0423594	0.12	0.2	1	Metropolitan	1.90854e+06	0.256701	785870	0.1057	224534	0.0302001
1117030334	Alabama	AL	81789427	4303	283	0.132	0.0145	13.3047	0.65	567.996	2758311	1792902	0.021921	0.00280658	0.37	0.4	1	Metropolitan	2.34456e+06	0.0286659	965409	0.0118036	275831	0.00337245
1117030336	Alabama	AL	18486539	7606	415	0.126	0.031	13.3047	0.65	958.356	4.65398e+06	3.02509e+06	0.163637	0.0412381	0.07	0.2	1	Metropolitan	3.95589e+06	0.213987	1.62889e+06	0.0881124	465398	0.025175
1117030337	Alabama	AL	34413889	1690	274	0.18	0.0215	13.3047	0.65	304.2	1477261	960220	0.0279021	0.00561887	0.59	0.6	1	Metropolitan	1.25567e+06	0.0364874	517041	0.0150242	147726	0.00429263
1117030340	Alabama	AL	4919713	5791	447	0.147	0.0185	13.3047	0.65	851.277	4.13398e+06	2.68709e+06	0.546188	0.0806371	0.45	0.6	1	Metropolitan	3.51389e+06	0.714246	1.44689e+06	0.294101	413398	0.084029
1117030341	Alabama	AL	4142260	2632	289	0.164	0.021	13.3047	0.65	431.648	2096176	1362514	0.32893	0.0554841	0.83	1	1	Metropolitan	1.78175e+06	0.430139	733661	0.177116	209618	0.0506046
1117030342	Alabama	AL	9980032	2659	186	0.118	0.0275	13.3047	0.65	313.762	1523696	990402	0.0992384	0.0241469	0.16	0.2	1	Metropolitan	1.29514e+06	0.129773	533294	0.0534361	152370	0.0152674
1117030344	Alabama	AL	17195803	3293	298	0.116	0.021	13.3047	0.65	381.988	1855016	1205760	0.0701195	0.0141917	0.24	0.4	1	Metropolitan	1.57676e+06	0.0916947	649256	0.0377566	185502	0.0107876
1117030345	Alabama	AL	18230586	2972	392	0.153	0.0305	13.3047	0.65	454.716	2208199	1435329	0.0787319	0.0188194	0.39	0.4	1	Metropolitan	1.87697e+06	0.102957	772870	0.0423941	220820	0.0121126
1117030405	Alabama	AL	11920978	1376	263	0.238	0.0195	13.3047	0.65	327.488	1.59035e+06	1.03373e+06	0.0867151	0.0180328	0.88	1	1	Metropolitan	1.3518e+06	0.113397	556623	0.0466928	159035	0.0133408
1117030406	Alabama	AL	27962728	3187	384	0.18	0.0205	13.3047	0.65	573.66	2785817	1810781	0.0647569	0.0107365	0.69	0.8	1	Metropolitan	2.36794e+06	0.0846822	975036	0.0348691	278582	0.00996261
1117030407	Alabama	AL	11560462	2201	228	0.142	0.026	13.3047	0.65	312.542	1517771	986551	0.0853384	0.0179527	0.3	0.4	1	Metropolitan	1.29011e+06	0.111596	531220	0.0459514	151777	0.013129
1117030408	Alabama	AL	170614188	3079	396	0.213	0.02	13.3047	0.65	655.827	3184837	2070144	0.0121335	0.00193216	0.94	1	1	Metropolitan	2.70711e+06	0.0158669	1.11469e+06	0.00653341	318484	0.00186669
1117030501	Alabama	AL	56603631	7248	585	0.184	0.019	13.3047	0.65	1333.63	6476404	4209663	0.0743709	0.00974719	0.79	0.8	1	Metropolitan	5.50494e+06	0.0972543	2.26674e+06	0.0400459	647640	0.0114417
1117030502	Alabama	AL	96838625	2676	249	0.176	0.0255	13.3047	0.65	470.976	2.28716e+06	1.48665e+06	0.0153519	0.00264348	0.55	0.6	1	Metropolitan	1.94409e+06	0.0200755	800506	0.0082664	228716	0.00236183
1117030604	Alabama	AL	25501892	7759	759	0.178	0.0195	13.3047	0.65	1381.1	6706929	4359504	0.170948	0.025107	0.47	0.6	1	Metropolitan	5.70089e+06	0.223548	2.34743e+06	0.0920491	670693	0.0262997
1117030605	Alabama	AL	29430907	8410	682	0.16	0.0195	13.3047	0.65	1345.6	6534524	4247440	0.144319	0.0211267	0.59	0.6	1	Metropolitan	5.55435e+06	0.188725	2.28708e+06	0.0777103	653452	0.0222029
1117030607	Alabama	AL	8046346	6155	552	0.148	0.021	13.3047	0.65	910.94	4423721	2875419	0.357357	0.0599853	0.4	0.6	1	Metropolitan	3.76016e+06	0.467313	1.5483e+06	0.192423	442372	0.054978
1117030608	Alabama	AL	24744920	3481	296	0.132	0.0185	13.3047	0.65	459.492	2.23139e+06	1.4504e+06	0.0586142	0.00960864	0.57	0.6	1	Metropolitan	1.89668e+06	0.0766494	780987	0.0315615	223139	0.00901758
1117030609	Alabama	AL	112091192	9195	666	0.148	0.013	13.3047	0.65	1360.86	6608629	4295609	0.0383225	0.00436299	0.48	0.6	1	Metropolitan	5.61734e+06	0.050114	2.31302e+06	0.0206352	660863	0.00589576
1117030701	Alabama	AL	160750430	4729	409	0.213	0.019	13.3047	0.65	1007.28	4891554	3179510	0.0197792	0.00245748	0.62	0.8	2	Metro-Commuting	4.15782e+06	0.0258651	1.71204e+06	0.0106503	489155	0.00304295
1117030703	Alabama	AL	65396360	4149	467	0.212	0.023	13.3047	0.65	879.588	4.27147e+06	2.77645e+06	0.0424558	0.00663715	0.75	0.8	2	Metro-Commuting	3.63075e+06	0.0555191	1.49501e+06	0.0228608	427147	0.00653166
1117030704	Alabama	AL	157716981	3468	369	0.189	0.0235	13.3047	0.65	655.452	3183016	2068961	0.0131182	0.00214679	0.18	0.2	2	Metro-Commuting	2.70556e+06	0.0171545	1.11406e+06	0.00706364	318302	0.00201818
1117030800	Alabama	AL	131439350	4218	292	0.184	0.02	13.3047	0.65	776.112	3768967	2449829	0.0186385	0.00240192	0.6	0.6	2	Metro-Commuting	3.20362e+06	0.0243734	1.31914e+06	0.0100361	376897	0.00286746
1117030900	Alabama	AL	162818717	2597	364	0.255	0.022	13.3047	0.65	662.235	3.21596e+06	2.09037e+06	0.0128386	0.00211306	0.77	0.8	2	Metro-Commuting	2.73356e+06	0.016789	1.12558e+06	0.00691312	321596	0.00197518
1119011300	Alabama	AL	952925963	6175	601	0.193	0.0165	13.3047	0.65	1191.78	5.78752e+06	3.76189e+06	0.00394772	0.000511404	0.94	1	10	Rural	4.91939e+06	0.0051624	2.02563e+06	0.0021257	578752	0.000607342
1119011400	Alabama	AL	546919124	1521	254	0.244	0.0125	13.3047	0.65	371.124	1.80226e+06	1.17147e+06	0.00214194	0.000374147	0.65	0.8	5	Micro-Commuting	1.53192e+06	0.002801	630790	0.00115335	180226	0.000329529
1119011500	Alabama	AL	645182052	4119	487	0.236	0.019	13.3047	0.65	972.084	4.72065e+06	3.06842e+06	0.0047559	0.000680286	0.66	0.8	6	Micro-Commuting	4.01255e+06	0.00621926	1.65223e+06	0.00256087	472065	0.000731677
1119011600	Alabama	AL	220506659	982	190	0.183	0.0225	13.3047	0.65	179.706	872691	567249	0.00257248	0.000589724	0.5	0.6	5	Micro-Commuting	741787	0.00336401	305442	0.00138518	87269.1	0.000395766
1121010101	Alabama	AL	81432380	4874	289	0.154	0.0225	13.3047	0.65	750.596	3645056	2369286	0.0290951	0.00458764	0.46	0.6	1	Metropolitan	3.0983e+06	0.0380475	1.27577e+06	0.0156666	364506	0.00447618
1121010102	Alabama	AL	135690278	4910	634	0.241	0.014	13.3047	0.65	1183.31	5746408	3735165	0.0275271	0.00389756	0.89	1	2	Metro-Commuting	4.88445e+06	0.035997	2.01124e+06	0.0148223	574641	0.00423494
1121010201	Alabama	AL	114540690	3830	549	0.193	0.0175	13.3047	0.65	739.19	3589666	2333283	0.0203708	0.00345515	0.57	0.6	2	Metro-Commuting	3.05122e+06	0.0266387	1.25638e+06	0.0109689	358967	0.00313397
1121010202	Alabama	AL	99185537	4461	497	0.222	0.024	13.3047	0.65	990.342	4809314	3126054	0.0315172	0.00489275	0.91	1	3	Metro-Commuting	4.08792e+06	0.0412149	1.68326e+06	0.0169708	480931	0.00484881
1121010301	Alabama	AL	115935061	3247	537	0.278	0.026	13.3047	0.65	902.666	4383541	2849301	0.0245767	0.00466949	0.89	1	5	Micro-Commuting	3.72601e+06	0.0321388	1.53424e+06	0.0132336	438354	0.00378103
1121010302	Alabama	AL	124016782	4441	449	0.201	0.0205	13.3047	0.65	892.641	4334857	2817657	0.02272	0.00326282	0.39	0.4	6	Micro-Commuting	3.68463e+06	0.0297107	1.5172e+06	0.0122338	433486	0.00349538
1121010400	Alabama	AL	247630260	2853	384	0.227	0.017	13.3047	0.65	647.631	3145036	2044273	0.00825535	0.00127155	0.51	0.6	5	Micro-Commuting	2.67328e+06	0.0107955	1.10076e+06	0.00444519	314504	0.00127005
1121010500	Alabama	AL	10169090	2488	303	0.295	0.0215	13.3047	0.65	733.96	3564268	2316774	0.227825	0.0323345	0.84	1	4	Micropolitan	3.02963e+06	0.297925	1.24749e+06	0.122675	356427	0.03505
1121010600	Alabama	AL	5221468	3247	384	0.319	0.033	13.3047	0.65	1035.79	5030034	3269522	0.626169	0.0983857	0.89	1	4	Micropolitan	4.27553e+06	0.818837	1.76051e+06	0.337168	503003	0.0963337
1121010700	Alabama	AL	10118235	2972	439	0.239	0.031	13.3047	0.65	710.308	3449409	2242116	0.221592	0.04356	0.8	1	4	Micropolitan	2.932e+06	0.289774	1.20729e+06	0.119319	344941	0.034091
1121010900	Alabama	AL	6624639	2707	360	0.172	0.0245	13.3047	0.65	465.604	2261073	1469698	0.221853	0.0432333	0.76	0.8	4	Micropolitan	1.92191e+06	0.290116	791376	0.119459	226107	0.0341313
1121011000	Alabama	AL	28048976	3084	449	0.224	0.0335	13.3047	0.65	690.816	3354751	2180588	0.0777422	0.0162261	0.63	0.8	4	Micropolitan	2.85154e+06	0.101663	1.17416e+06	0.0418612	335475	0.0119603
1121011100	Alabama	AL	303236804	4684	592	0.238	0.0145	13.3047	0.65	1114.79	5.41367e+06	3.51889e+06	0.0116044	0.00162816	0.6	0.6	5	Micro-Commuting	4.60162e+06	0.015175	1.89478e+06	0.00624853	541367	0.00178529
1121011200	Alabama	AL	183827202	3037	398	0.247	0.0255	13.3047	0.65	750.139	3642837	2367844	0.0128808	0.00214891	0.94	1	6	Micro-Commuting	3.09641e+06	0.0168441	1.27499e+06	0.00693582	364284	0.00198166
1121011300	Alabama	AL	65752980	5564	526	0.252	0.0205	13.3047	0.65	1402.13	6809036	4425873	0.0673106	0.00839491	0.93	1	4	Micropolitan	5.78768e+06	0.0880216	2.38316e+06	0.0362442	680904	0.0103555
1121011400	Alabama	AL	54838840	2557	451	0.257	0.024	13.3047	0.65	657.149	3191257	2074317	0.0378257	0.00754906	0.73	0.8	5	Micro-Commuting	2.71257e+06	0.0494644	1.11694e+06	0.0203677	319126	0.00581934
1121011500	Alabama	AL	255202655	5938	614	0.209	0.017	13.3047	0.65	1241.04	6026767	3917399	0.0153501	0.00201947	0.78	0.8	5	Micro-Commuting	5.12275e+06	0.0200733	2.10937e+06	0.00826546	602677	0.00236156
1121011600	Alabama	AL	84752534	4846	548	0.255	0.0195	13.3047	0.65	1235.73	6000971	3900631	0.0460238	0.00628279	0.72	0.8	4	Micropolitan	5.10083e+06	0.0601849	2.10034e+06	0.024782	600097	0.00708058
1121011700	Alabama	AL	20943275	4009	330	0.227	0.0165	13.3047	0.65	910.043	4419365	2872587	0.13716	0.0150621	0.9	1	4	Micropolitan	3.75646e+06	0.179364	1.54678e+06	0.0738556	441936	0.0211016
1121011800	Alabama	AL	3480362	1916	185	0.299	0.024	13.3047	0.65	572.884	2.78205e+06	1.80833e+06	0.519581	0.0652397	0.95	1	4	Micropolitan	2.36474e+06	0.679453	973717	0.279775	278205	0.0799356
1121011900	Alabama	AL	10477972	2818	394	0.195	0.0195	13.3047	0.65	549.51	2668539	1734550	0.165543	0.0284562	0.98	1	4	Micropolitan	2.26826e+06	0.216479	933989	0.0891383	266854	0.0254681
1121012000	Alabama	AL	8094947	1904	234	0.196	0.025	13.3047	0.65	373.184	1.81226e+06	1.17797e+06	0.145519	0.0257752	0.71	0.8	4	Micropolitan	1.54042e+06	0.190294	634292	0.0783565	181226	0.0223876
1123961900	Alabama	AL	383417420	2443	250	0.231	0.0155	13.3047	0.65	564.333	2740523	1781340	0.00464595	0.000568526	0.37	0.4	9	Town-Commuting	2.32944e+06	0.00607548	959183	0.00250167	274052	0.000714762
1123962000	Alabama	AL	161670935	3980	355	0.211	0.0155	13.3047	0.65	839.78	4078153	2650799	0.0163963	0.00189462	0.72	0.8	7	Small Town	3.46643e+06	0.0214413	1.42735e+06	0.00882876	407815	0.0025225
1123962100	Alabama	AL	28869585	3894	407	0.256	0.0215	13.3047	0.65	996.864	4840986	3146641	0.108995	0.0146142	0.95	1	7	Small Town	4.11484e+06	0.142532	1.69435e+06	0.0586896	484099	0.0167685
1123962200	Alabama	AL	56922038	4877	502	0.215	0.0215	13.3047	0.65	1048.56	5092009	3309806	0.0581463	0.00834456	0.83	1	7	Small Town	4.32821e+06	0.0760375	1.7822e+06	0.0313095	509201	0.00894558
1123962300	Alabama	AL	204665682	6333	588	0.197	0.021	13.3047	0.65	1247.6	6.05862e+06	3.9381e+06	0.0192416	0.00272008	0.83	1	7	Small Town	5.14983e+06	0.0251621	2.12052e+06	0.0103609	605862	0.00296025
1123962400	Alabama	AL	312875412	4069	277	0.269	0.02	13.3047	0.65	1094.56	5315424	3455026	0.0110428	0.0011132	0.61	0.8	3	Metro-Commuting	4.51811e+06	0.0144406	1.8604e+06	0.00594613	531542	0.00169889
1123962501	Alabama	AL	212272752	4267	400	0.187	0.019	13.3047	0.65	797.929	3874915	2518695	0.0118654	0.0016403	0.34	0.4	9	Town-Commuting	3.29368e+06	0.0155163	1.35622e+06	0.00638905	387492	0.00182544
1123962502	Alabama	AL	180335566	2943	343	0.127	0.0265	13.3047	0.65	373.761	1815064	1179792	0.0065422	0.00156361	0.03	0.2	2	Metro-Commuting	1.5428e+06	0.00855519	635272	0.00352272	181506	0.00100649
1123962600	Alabama	AL	148608457	1851	254	0.272	0.0235	13.3047	0.65	503.472	2.44497e+06	1.58923e+06	0.0106941	0.00173411	0.69	0.8	2	Metro-Commuting	2.07822e+06	0.0139846	855739	0.00575835	244497	0.00164524
1123962700	Alabama	AL	294951127	5884	547	0.235	0.0145	13.3047	0.65	1382.74	6714883	4364674	0.014798	0.00165111	0.6	0.6	8	Town-Commuting	5.70765e+06	0.0193512	2.35021e+06	0.00796813	671488	0.00227661
1125010101	Alabama	AL	31075245	4607	392	0.086	0.021	13.3047	0.65	396.202	1.92404e+06	1.25063e+06	0.0402451	0.0104068	0.13	0.2	1	Metropolitan	1.63544e+06	0.0526283	673415	0.0216705	192404	0.00619156
1125010102	Alabama	AL	685808285	3189	350	0.163	0.0205	13.3047	0.65	519.807	2.52429e+06	1.64079e+06	0.00239249	0.000399359	0.22	0.4	2	Metro-Commuting	2.14565e+06	0.00312864	883503	0.00128827	252429	0.000368076
1125010103	Alabama	AL	625000115	6390	604	0.21	0.019	13.3047	0.65	1341.9	6.51656e+06	4.23576e+06	0.00677722	0.000886767	0.56	0.6	2	Metro-Commuting	5.53907e+06	0.00886251	2.28079e+06	0.00364927	651656	0.00104265
1125010201	Alabama	AL	46694050	3666	337	0.144	0.0195	13.3047	0.65	527.904	2563616	1666350	0.0356866	0.00584084	0.06	0.2	1	Metropolitan	2.17907e+06	0.046667	897265	0.0192158	256362	0.00549024
1125010202	Alabama	AL	28799688	10129	561	0.154	0.0165	13.3047	0.65	1559.87	7575045	4923780	0.170966	0.0206205	0.23	0.4	1	Metropolitan	6.43879e+06	0.223571	2.65127e+06	0.0920588	757505	0.0263025
1125010203	Alabama	AL	38114684	2437	313	0.134	0.0255	13.3047	0.65	326.558	1585836	1030793	0.0270445	0.00620903	0.1	0.2	2	Metro-Commuting	1.34796e+06	0.0353659	555043	0.0145624	158584	0.0041607
1125010204	Alabama	AL	12288339	5222	489	0.151	0.0235	13.3047	0.65	788.522	3829233	2489001	0.20255	0.036789	0.24	0.4	1	Metropolitan	3.25485e+06	0.264873	1.34023e+06	0.109065	382923	0.0311615
1125010301	Alabama	AL	116536060	6773	492	0.171	0.0145	13.3047	0.65	1158.18	5624386	3655851	0.031371	0.00350275	0.4	0.6	1	Metropolitan	4.78073e+06	0.0410236	1.96854e+06	0.0168921	562439	0.00482631
1125010302	Alabama	AL	171256501	3360	435	0.229	0.019	13.3047	0.65	769.44	3736566	2428768	0.014182	0.00218076	0.81	1	2	Metro-Commuting	3.17608e+06	0.0185458	1.3078e+06	0.00763649	373657	0.00218185
1125010303	Alabama	AL	276946494	2856	374	0.182	0.0155	13.3047	0.65	519.792	2524222	1640744	0.00592441	0.000925452	0.26	0.4	2	Metro-Commuting	2.14559e+06	0.0077473	883478	0.00319007	252422	0.000911448
1125010403	Alabama	AL	4439367	4018	327	0.165	0.022	13.3047	0.65	662.97	3219525	2092691	0.471394	0.0736358	0.97	1	1	Metropolitan	2.7366e+06	0.616438	1.12683e+06	0.253828	321953	0.0725222
1125010404	Alabama	AL	5402962	2324	305	0.205	0.0295	13.3047	0.65	476.42	2313598	1503839	0.278336	0.0542089	0.96	1	1	Metropolitan	1.96656e+06	0.363978	809759	0.149873	231360	0.0428209
1125010405	Alabama	AL	13039075	4565	446	0.111	0.0225	13.3047	0.65	506.715	2460717	1599466	0.122667	0.0276025	0.09	0.2	1	Metropolitan	2.09161e+06	0.160411	861251	0.0660515	246072	0.0188719
1125010406	Alabama	AL	10664495	5144	366	0.087	0.022	13.3047	0.65	447.528	2173292	1412640	0.132462	0.0347968	0.1	0.2	1	Metropolitan	1.8473e+06	0.17322	760652	0.0713257	217329	0.0203788
1125010407	Alabama	AL	4225925	3584	453	0.108	0.0205	13.3047	0.65	387.072	1879705	1221808	0.289122	0.0659334	0.22	0.4	1	Metropolitan	1.59775e+06	0.378083	657897	0.155681	187971	0.0444803
1125010500	Alabama	AL	9549979	2134	262	0.263	0.023	13.3047	0.65	561.242	2725512	1771583	0.185506	0.0279625	0.83	1	1	Metropolitan	2.31669e+06	0.242585	953929	0.0998881	272551	0.0285395
1125010601	Alabama	AL	420896815	4414	522	0.224	0.017	13.3047	0.65	988.736	4.80152e+06	3.12098e+06	0.00741508	0.00104195	0.65	0.8	2	Metro-Commuting	4.08129e+06	0.00969665	1.68053e+06	0.00399274	480152	0.00114078
1125010602	Alabama	AL	134449425	10032	780	0.189	0.0215	13.3047	0.65	1896.05	9.20762e+06	5.98495e+06	0.0445145	0.00613361	0.47	0.6	2	Metro-Commuting	7.82648e+06	0.0582113	3.22267e+06	0.0239694	920762	0.00684839
1125010701	Alabama	AL	239647605	7475	600	0.189	0.017	13.3047	0.65	1412.78	6860740	4459481	0.0186085	0.00224334	0.4	0.6	1	Metropolitan	5.83163e+06	0.0243342	2.40126e+06	0.01002	686074	0.00286285
1125010702	Alabama	AL	257334094	7736	732	0.222	0.02	13.3047	0.65	1717.39	8340026	5421017	0.0210661	0.0027523	0.45	0.6	2	Metro-Commuting	7.08902e+06	0.0275479	2.91901e+06	0.0113433	834003	0.00324093
1125010703	Alabama	AL	115482422	2938	331	0.201	0.0205	13.3047	0.65	590.538	2867780	1864057	0.0161415	0.00245301	0.54	0.6	2	Metro-Commuting	2.43761e+06	0.0211081	1.00372e+06	0.00869156	286778	0.0024833
1125010802	Alabama	AL	19955835	4750	538	0.162	0.018	13.3047	0.65	769.5	3736858	2428958	0.121717	0.019312	0.46	0.6	1	Metropolitan	3.17633e+06	0.159168	1.3079e+06	0.0655397	373686	0.0187256
1125010803	Alabama	AL	6089233	2861	336	0.266	0.022	13.3047	0.65	761.026	3.69571e+06	2.40221e+06	0.394501	0.0566668	0.73	0.8	1	Metropolitan	3.14135e+06	0.515886	1.2935e+06	0.212424	369571	0.0606925
1125010804	Alabama	AL	6009557	2614	357	0.213	0.014	13.3047	0.65	556.782	2703853	1757505	0.292452	0.0443256	0.75	0.8	1	Metropolitan	2.29828e+06	0.382437	946349	0.157474	270385	0.0449926
1125011200	Alabama	AL	5062531	7352	452	0.096	0.021	13.3047	0.65	705.792	3427478	2227861	0.440069	0.0999947	0.32	0.4	1	Metropolitan	2.91336e+06	0.575474	1.19962e+06	0.23696	342748	0.0677029
1125011401	Alabama	AL	1160011	2702	442	0.156	0.0475	13.3047	0.65	421.512	2.04695e+06	1.33052e+06	1.14699	0.396453	0.37	0.4	1	Metropolitan	1.73991e+06	1.49991	716434	0.617609	204695	0.17646
1125011402	Alabama	AL	1307519	1866	406	0.16	0.062	13.3047	0.65	298.56	1.44987e+06	942417	0.720767	0.320313	0.63	0.8	1	Metropolitan	1.23239e+06	0.942542	507455	0.388105	144987	0.110887
1125011600	Alabama	AL	5183852	3578	532	0.262	0.0345	13.3047	0.65	937.436	4552391	2959054	0.570821	0.113373	0.98	1	1	Metropolitan	3.86953e+06	0.746459	1.59334e+06	0.307365	455239	0.0878187
1125011701	Alabama	AL	1704452	3249	453	0.214	0.042	13.3047	0.65	695.286	3.37646e+06	2.1947e+06	1.28763	0.309991	0.87	1	1	Metropolitan	2.86999e+06	1.68382	1.18176e+06	0.693338	337646	0.198096
1125011703	Alabama	AL	9453888	4787	508	0.285	0.0335	13.3047	0.65	1364.3	6625311	4306452	0.455522	0.0721368	0.95	1	1	Metropolitan	5.63151e+06	0.595682	2.31886e+06	0.245281	662531	0.0700803
1125011800	Alabama	AL	3840602	2661	539	0.289	0.0285	13.3047	0.65	769.029	3734571	2427471	0.632055	0.142393	0.95	1	1	Metropolitan	3.17438e+06	0.826533	1.3071e+06	0.340337	373457	0.0972392
1125011901	Alabama	AL	1860695	3201	410	0.157	0.0355	13.3047	0.65	502.557	2440525	1586341	0.852553	0.221555	0.78	0.8	1	Metropolitan	2.07445e+06	1.11488	854184	0.459067	244053	0.131162
1125011902	Alabama	AL	1613302	2087	320	0.307	0.037	13.3047	0.65	640.709	3111421	2022424	1.25359	0.244484	0.85	1	1	Metropolitan	2.64471e+06	1.63931	1.089e+06	0.675011	311142	0.19286
1125012000	Alabama	AL	2622928	2510	592	0.17	0.0555	13.3047	0.65	426.7	2072147	1346896	0.513508	0.206818	0.41	0.6	1	Metropolitan	1.76133e+06	0.671511	725252	0.276505	207215	0.0790013
1125012100	Alabama	AL	5293702	6292	1021	0.179	0.021	13.3047	0.65	1126.27	5469400	3555110	0.671574	0.134474	0.31	0.4	1	Metropolitan	4.64899e+06	0.878212	1.91429e+06	0.361617	546940	0.103319
1125012303	Alabama	AL	12434604	8166	986	0.184	0.021	13.3047	0.65	1502.54	7296677	4742840	0.381423	0.0633724	0.65	0.8	1	Metropolitan	6.20218e+06	0.498784	2.55384e+06	0.205381	729668	0.0586804
1125012304	Alabama	AL	4676423	3709	560	0.184	0.026	13.3047	0.65	682.456	3314153	2154200	0.460651	0.0952592	0.67	0.8	1	Metropolitan	2.81703e+06	0.60239	1.15995e+06	0.248043	331415	0.0708694
1125012305	Alabama	AL	12024282	5404	523	0.174	0.0245	13.3047	0.65	940.296	4.56628e+06	2.96808e+06	0.246841	0.0421746	0.51	0.6	1	Metropolitan	3.88134e+06	0.322792	1.5982e+06	0.132914	456628	0.0379755
1125012403	Alabama	AL	10419922	3644	511	0.159	0.0185	13.3047	0.65	579.396	2813672	1828887	0.175518	0.0319821	0.72	0.8	1	Metropolitan	2.39162e+06	0.229524	984785	0.0945098	281367	0.0270028
1125012404	Alabama	AL	5179739	3385	502	0.163	0.0245	13.3047	0.65	551.755	2679441	1741637	0.33624	0.070998	0.94	1	1	Metropolitan	2.27753e+06	0.439699	937804	0.181052	267944	0.0517293
1125012405	Alabama	AL	5151554	6216	865	0.18	0.021	13.3047	0.65	1118.88	5433522	3531790	0.685577	0.124496	0.82	1	1	Metropolitan	4.61849e+06	0.896524	1.90173e+06	0.369157	543352	0.105473
1125012501	Alabama	AL	56538173	1997	277	0.22	0.0215	13.3047	0.65	439.34	2133530	1386794	0.0245285	0.00416193	0.9	1	1	Metropolitan	1.8135e+06	0.0320757	746735	0.0132076	213353	0.00377361
1125012502	Alabama	AL	44548072	6950	825	0.142	0.026	13.3047	0.65	986.9	4792599	3115189	0.0699287	0.0152592	0.2	0.4	1	Metropolitan	4.07371e+06	0.0914452	1.67741e+06	0.0376539	479260	0.0107583
1125012503	Alabama	AL	16001613	4315	423	0.132	0.0225	13.3047	0.65	569.58	2766003	1797902	0.112358	0.0220932	0.27	0.4	1	Metropolitan	2.3511e+06	0.146929	968101	0.0605002	276600	0.0172858
1125012600	Alabama	AL	4746905	1995	410	0.174	0.037	13.3047	0.65	347.13	1.68574e+06	1.09573e+06	0.23083	0.0682623	0.53	0.6	1	Metropolitan	1.43288e+06	0.301855	590008	0.124293	168574	0.0355124
1125012700	Alabama	AL	6831653	5112	635	0.172	0.019	13.3047	0.65	879.264	4.2699e+06	2.77543e+06	0.406261	0.0675329	0.55	0.6	1	Metropolitan	3.62941e+06	0.531264	1.49446e+06	0.218756	426990	0.0625016
1125012800	Alabama	AL	2361881	2909	366	0.274	0.0305	13.3047	0.65	797.066	3870724	2515971	1.06524	0.178949	0.59	0.6	1	Metropolitan	3.29012e+06	1.39301	1.35475e+06	0.573591	387072	0.163883
1127020100	Alabama	AL	70233200	2732	439	0.269	0.017	13.3047	0.65	734.908	3568872	2319767	0.0330295	0.00570316	0.96	1	2	Metro-Commuting	3.03354e+06	0.0431924	1.24911e+06	0.0177851	356887	0.00508146
1127020200	Alabama	AL	30211179	4410	377	0.217	0.017	13.3047	0.65	956.97	4647253	3020714	0.0999866	0.0115939	0.86	1	2	Metro-Commuting	3.95016e+06	0.130752	1.62654e+06	0.053839	464725	0.0153826
1127020300	Alabama	AL	36788244	6615	514	0.166	0.0175	13.3047	0.65	1098.09	5332562	3466165	0.0942194	0.0123393	0.74	0.8	2	Metro-Commuting	4.53268e+06	0.12321	1.8664e+06	0.0507335	533256	0.0144953
1127020400	Alabama	AL	25981797	2090	226	0.231	0.021	13.3047	0.65	482.79	2344532	1523946	0.0586544	0.00828615	0.99	1	2	Metro-Commuting	1.99285e+06	0.0767019	820586	0.0315831	234453	0.00902375
1127020600	Alabama	AL	34585538	2785	414	0.274	0.0195	13.3047	0.65	763.09	3705729	2408724	0.0696454	0.0114783	0.89	1	2	Metro-Commuting	3.14987e+06	0.0910748	1.29701e+06	0.0375014	370573	0.0107147
1127020700	Alabama	AL	39829042	2901	363	0.204	0.028	13.3047	0.65	591.804	2873928	1868053	0.0469018	0.00871114	0.32	0.4	2	Metro-Commuting	2.44284e+06	0.0613331	1.00587e+06	0.0252548	287393	0.00721566
1127020800	Alabama	AL	191996102	5899	573	0.203	0.027	13.3047	0.65	1197.5	5815303	3779947	0.0196876	0.00324252	0.59	0.6	2	Metro-Commuting	4.94301e+06	0.0257454	2.03536e+06	0.010601	581530	0.00302887
1127020900	Alabama	AL	143129707	5039	479	0.248	0.027	13.3047	0.65	1249.67	6.06868e+06	3.94464e+06	0.0275599	0.00398324	0.37	0.4	5	Micro-Commuting	5.15838e+06	0.0360399	2.12404e+06	0.0148399	606868	0.00423998
1127021000	Alabama	AL	154221013	3658	535	0.288	0.0285	13.3047	0.65	1053.5	5116042	3325428	0.0215627	0.00380772	0.72	0.8	2	Metro-Commuting	4.34864e+06	0.0281974	1.79061e+06	0.0116107	511604	0.00331734
1127021100	Alabama	AL	140132732	3237	300	0.249	0.0185	13.3047	0.65	806.013	3914173	2544212	0.0181557	0.00215659	0.75	0.8	6	Micro-Commuting	3.32705e+06	0.0237421	1.36996e+06	0.00977616	391417	0.00279319
1127021200	Alabama	AL	193673679	2643	357	0.265	0.015	13.3047	0.65	700.395	3401269	2210825	0.0114152	0.00167181	0.71	0.8	5	Micro-Commuting	2.89108e+06	0.0149276	1.19044e+06	0.00614665	340127	0.00175619
1127021300	Alabama	AL	457452151	3769	436	0.239	0.0195	13.3047	0.65	900.791	4374435	2843383	0.0062157	0.000879887	0.65	0.8	2	Metro-Commuting	3.71827e+06	0.00812822	1.53105e+06	0.00334691	437444	0.000956261
1127021400	Alabama	AL	125240889	3587	440	0.232	0.021	13.3047	0.65	832.184	4041265	2626822	0.0209742	0.00319745	0.86	1	2	Metro-Commuting	3.43508e+06	0.0274277	1.41444e+06	0.0112938	404126	0.00322679
1127021500	Alabama	AL	117534048	3302	311	0.241	0.019	13.3047	0.65	795.782	3864489	2511918	0.0213718	0.00262503	0.93	1	2	Metro-Commuting	3.28482e+06	0.0279478	1.35257e+06	0.0115079	386449	0.00328797
1127021600	Alabama	AL	85030074	1540	166	0.259	0.024	13.3047	0.65	398.86	1936950	1259018	0.0148067	0.00210473	0.89	1	2	Metro-Commuting	1.64641e+06	0.0193627	677933	0.00797286	193695	0.00227796
1127021700	Alabama	AL	99151078	4163	385	0.226	0.014	13.3047	0.65	940.838	4568912	2969793	0.0299522	0.00333402	0.88	1	2	Metro-Commuting	3.88358e+06	0.0391683	1.59912e+06	0.0161281	456891	0.00460803
1127021800	Alabama	AL	44396354	3633	425	0.242	0.015	13.3047	0.65	879.186	4269517	2775186	0.0625093	0.00827559	0.76	0.8	2	Metro-Commuting	3.62909e+06	0.081743	1.49433e+06	0.0336589	426952	0.00961682
1127021900	Alabama	AL	95853947	2107	274	0.274	0.027	13.3047	0.65	577.318	2803581	1822327	0.0190115	0.00310192	0.57	0.6	2	Metro-Commuting	2.38304e+06	0.0248612	981253	0.010237	280358	0.00292485
1129043900	Alabama	AL	399139052	2706	297	0.211	0.026	13.3047	0.65	570.966	2772734	1802277	0.00451541	0.000745115	0.31	0.4	6	Micro-Commuting	2.35682e+06	0.00590477	970457	0.00243138	277273	0.000694679
1129044000	Alabama	AL	653132813	3658	450	0.245	0.0135	13.3047	0.65	896.21	4.35219e+06	2.82892e+06	0.00433131	0.000583839	0.68	0.8	3	Metro-Commuting	3.69936e+06	0.00566402	1.52327e+06	0.00233225	435219	0.000666356
1129044100	Alabama	AL	614101479	3644	378	0.216	0.0125	13.3047	0.65	787.104	3.82235e+06	2.48453e+06	0.00404579	0.00048057	0.8	1	2	Metro-Commuting	3.24899e+06	0.00529065	1.33782e+06	0.0021785	382235	0.000622429
1129044200	Alabama	AL	404947727	4179	528	0.278	0.014	13.3047	0.65	1161.76	5641767	3667148	0.00905586	0.00123171	0.83	1	2	Metro-Commuting	4.7955e+06	0.0118423	1.97462e+06	0.00487623	564177	0.00139321
1129044300	Alabama	AL	748051984	2354	342	0.228	0.013	13.3047	0.65	536.712	2606389	1694153	0.00226475	0.000353466	0.42	0.6	2	Metro-Commuting	2.21543e+06	0.0029616	912236	0.00121948	260639	0.000348424
1131034700	Alabama	AL	422384620	1528	298	0.322	0.025	13.3047	0.65	492.016	2.38934e+06	1.55307e+06	0.00367691	0.000771827	0.56	0.6	10	Rural	2.03094e+06	0.00480826	836268	0.00197987	238934	0.000565678
1131034800	Alabama	AL	467285196	4549	449	0.253	0.0195	13.3047	0.65	1150.9	5.589e+06	3.63285e+06	0.00777438	0.000973595	0.53	0.6	10	Rural	4.75065e+06	0.0101665	1.95615e+06	0.0041862	558900	0.00119606
1131035100	Alabama	AL	484092994	3152	393	0.263	0.0135	13.3047	0.65	828.976	4025686	2616696	0.00540536	0.000728835	0.55	0.6	10	Rural	3.42183e+06	0.00706855	1.40899e+06	0.00291058	402569	0.000831594
1131035200	Alabama	AL	976369800	1452	277	0.219	0.015	13.3047	0.65	317.988	1.54422e+06	1.00374e+06	0.00102803	0.000208377	0.5	0.6	10	Rural	1.31259e+06	0.00134435	540476	0.000553557	154422	0.000158159
1133965501	Alabama	AL	321116631	2532	336	0.228	0.02	13.3047	0.65	577.296	2803474	1822258	0.00567475	0.000902702	0.22	0.4	2	Metro-Commuting	2.38295e+06	0.00742083	981216	0.00305564	280347	0.000873039
1133965502	Alabama	AL	163173368	2736	367	0.207	0.0235	13.3047	0.65	566.352	2750327	1787713	0.0109559	0.00192529	0.27	0.4	10	Rural	2.33778e+06	0.014327	962615	0.00589934	275033	0.00168552
1133965503	Alabama	AL	147181951	2721	280	0.223	0.0245	13.3047	0.65	606.783	2946669	1915335	0.0130134	0.00195891	0.34	0.4	5	Micro-Commuting	2.50467e+06	0.0170175	1.03133e+06	0.00700721	294667	0.00200206
1133965600	Alabama	AL	484616300	5451	541	0.256	0.0235	13.3047	0.65	1395.46	6.77664e+06	4.40481e+06	0.00908928	0.0012288	0.48	0.6	10	Rural	5.76014e+06	0.011886	2.37182e+06	0.00489423	677664	0.00139835
1133965700	Alabama	AL	74110397	4013	354	0.231	0.025	13.3047	0.65	927.003	4501726	2926122	0.0394833	0.00551273	0.84	1	7	Small Town	3.82647e+06	0.051632	1.5756e+06	0.0212602	450173	0.00607435
1133965800	Alabama	AL	185258607	4064	357	0.259	0.0225	13.3047	0.65	1052.58	5111536	3322498	0.0179344	0.00221571	0.64	0.8	7	Small Town	4.34481e+06	0.0234527	1.78904e+06	0.00965697	511154	0.00275914
1133965900	Alabama	AL	261074006	2267	293	0.252	0.0165	13.3047	0.65	571.284	2774278	1803281	0.00690716	0.00100074	0.66	0.8	10	Rural	2.35814e+06	0.00903244	970997	0.00371924	277428	0.00106264
4001942600	Arizona	AZ	1525388296	1742	206	0.346	0.02	9.5673	0.65	602.732	2.10478e+06	1.36811e+06	0.000896891	0.000118054	0.35	0.4	2	Metro-Commuting	1.78906e+06	0.00117286	736673	0.000482941	210478	0.000137983
4001942700	Arizona	AZ	2992329238	5345	365	0.299	0.0165	9.5673	0.65	1598.15	5.58086e+06	3.62756e+06	0.00121229	0.000106437	0.46	0.6	8	Town-Commuting	4.74373e+06	0.0015853	1.9533e+06	0.000652769	558086	0.000186506
4001944000	Arizona	AZ	792045485	6547	570	0.285	0.0245	9.5673	0.65	1865.89	6.51583e+06	4.23529e+06	0.00534728	0.000654247	0.41	0.6	5	Micro-Commuting	5.53845e+06	0.00699259	2.28054e+06	0.0028793	651583	0.000822658
4001944100	Arizona	AZ	1834354837	5987	469	0.324	0.018	9.5673	0.65	1939.79	6.77386e+06	4.40301e+06	0.00240031	0.000230517	0.46	0.6	10	Rural	5.75779e+06	0.00313886	2.37085e+06	0.00129247	677386	0.000369278
4001944201	Arizona	AZ	502272486	4473	455	0.316	0.033	9.5673	0.65	1413.47	4.93592e+06	3.20835e+06	0.00638767	0.000931219	0.51	0.6	2	Metro-Commuting	4.19553e+06	0.0083531	1.72757e+06	0.00343951	493592	0.000982718
4001944202	Arizona	AZ	429487004	4009	664	0.321	0.0275	9.5673	0.65	1286.89	4.4939e+06	2.92103e+06	0.00680122	0.00126824	0.36	0.4	8	Town-Commuting	3.81981e+06	0.0088939	1.57286e+06	0.00366219	449390	0.00104634
4001944300	Arizona	AZ	2648077246	6011	378	0.324	0.015	9.5673	0.65	1947.56	6.80102e+06	4.42066e+06	0.00166939	0.00013036	0.46	0.6	10	Rural	5.78087e+06	0.00218304	2.38036e+06	0.0008989	680102	0.000256829
4001944901	Arizona	AZ	1494618886	3999	342	0.308	0.022	9.5673	0.65	1231.69	4.30115e+06	2.79575e+06	0.00187054	0.000208429	0.4	0.6	10	Rural	3.65598e+06	0.00244609	1.5054e+06	0.00100721	430115	0.000287776
4001944902	Arizona	AZ	2787314475	4986	279	0.331	0.0215	9.5673	0.65	1650.37	5.76318e+06	3.74607e+06	0.00134397	0.000115224	0.45	0.6	10	Rural	4.89871e+06	0.0017575	2.01711e+06	0.000723677	576318	0.000206765
4001945001	Arizona	AZ	109651084	4128	509	0.242	0.0245	9.5673	0.65	998.976	3.48849e+06	2.26752e+06	0.0206794	0.00329922	0.46	0.6	8	Town-Commuting	2.96522e+06	0.0270423	1.22097e+06	0.0111351	348849	0.00318144
4001945002	Arizona	AZ	1164633301	3911	377	0.3	0.0155	9.5673	0.65	1173.3	4.09724e+06	2.66321e+06	0.00228673	0.000250096	0.56	0.6	10	Rural	3.48265e+06	0.00299034	1.43403e+06	0.00123132	409724	0.000351805
4001945100	Arizona	AZ	1615923058	2748	311	0.294	0.0225	9.5673	0.65	807.912	2.82128e+06	1.83383e+06	0.00113485	0.000155044	0.39	0.4	10	Rural	2.39809e+06	0.00148404	987448	0.000611074	282128	0.000174593
4001970200	Arizona	AZ	5165271736	4552	598	0.135	0.012	9.5673	0.65	614.52	2.14594e+06	1.39486e+06	0.000270046	4.28341e-05	0.4	0.6	10	Rural	1.82405e+06	0.000353138	751080	0.00014541	214594	4.15456e-05
4001970300	Arizona	AZ	1384668765	4007	642	0.195	0.016	9.5673	0.65	781.365	2.72858e+06	1.77358e+06	0.00128087	0.000230566	0.64	0.8	7	Small Town	2.31929e+06	0.00167498	955002	0.000689697	272858	0.000197056
4001970501	Arizona	AZ	15990603	5127	348	0.14	0.0175	9.5673	0.65	717.78	2506534	1629247	0.101888	0.0144925	0.55	0.6	7	Small Town	2.13055e+06	0.133238	877287	0.0548627	250653	0.015675
4001970502	Arizona	AZ	4594162028	3939	470	0.135	0.0085	9.5673	0.65	531.765	1.85696e+06	1.20702e+06	0.00026273	3.54456e-05	0.3	0.4	9	Town-Commuting	1.57841e+06	0.00034357	649935	0.00014147	185696	4.04199e-05
4003000100	Arizona	AZ	3425509356	1705	193	0.221	0.0145	9.5673	0.65	376.805	1.31583e+06	855288	0.000249682	3.26675e-05	0.49	0.6	10	Rural	1.11845e+06	0.000326507	460540	0.000134444	131583	3.84126e-05
4003000201	Arizona	AZ	861072754	3449	451	0.175	0.0215	9.5673	0.65	603.575	2107723	1370020	0.00159106	0.000285474	0.5	0.6	8	Town-Commuting	1.79156e+06	0.00208062	737703	0.000856726	210772	0.000244779
4003000202	Arizona	AZ	137226716	3686	138	0.231	0.02	9.5673	0.65	851.466	2.97337e+06	1.93269e+06	0.0140839	0.00132851	0.8	1	7	Small Town	2.52737e+06	0.0184175	1.04068e+06	0.00758366	297337	0.00216676
4003000203	Arizona	AZ	882544926	2771	356	0.189	0.02	9.5673	0.65	523.719	1828861	1188759	0.00134697	0.000224194	0.53	0.6	10	Rural	1.55453e+06	0.00176142	640101	0.00072529	182886	0.000207226
4003000301	Arizona	AZ	18703751	3668	287	0.227	0.024	9.5673	0.65	832.636	2907619	1889952	0.101047	0.0132908	0.55	0.6	7	Small Town	2.47148e+06	0.132138	1.01767e+06	0.0544098	290762	0.0155456
4003000302	Arizona	AZ	697845036	4009	478	0.152	0.012	9.5673	0.65	609.368	2.12795e+06	1.38317e+06	0.00198206	0.000283433	0.3	0.4	3	Metro-Commuting	1.80876e+06	0.00259192	744783	0.00106726	212795	0.000304932
4003000303	Arizona	AZ	1670833809	3488	375	0.184	0.014	9.5673	0.65	641.792	2241179	1456766	0.00087188	0.000114837	0.28	0.4	8	Town-Commuting	1.905e+06	0.00114015	784413	0.000469474	224118	0.000134135
4003000400	Arizona	AZ	1011658329	1995	276	0.18	0.0165	9.5673	0.65	359.1	1.254e+06	815100	0.000805707	0.000133714	0.3	0.4	10	Rural	1.0659e+06	0.00105362	438900	0.000433842	125400	0.000123955
4003000500	Arizona	AZ	4283654084	7594	966	0.228	0.0175	9.5673	0.65	1731.43	6.04627e+06	3.93008e+06	0.000917459	0.000136305	0.62	0.8	10	Rural	5.13933e+06	0.00119975	2.1162e+06	0.000494016	604627	0.000141148
4003000600	Arizona	AZ	608465742	3575	568	0.186	0.014	9.5673	0.65	664.95	2.32205e+06	1.50933e+06	0.00248055	0.000436102	0.63	0.8	4	Micropolitan	1.97374e+06	0.0032438	812717	0.00133568	232205	0.000381624
4003000700	Arizona	AZ	33680836	4328	402	0.185	0.0205	9.5673	0.65	800.68	2796026	1817417	0.05396	0.0078021	0.51	0.6	4	Micropolitan	2.37662e+06	0.070563	978609	0.0290554	279603	0.00830153
4003000800	Arizona	AZ	19084807	3985	460	0.176	0.024	9.5673	0.65	701.36	2449194	1591976	0.0834159	0.0149032	0.63	0.8	4	Micropolitan	2.08182e+06	0.109082	857218	0.0449163	244919	0.0128332
4003000901	Arizona	AZ	1897957	2383	337	0.193	0.0305	9.5673	0.65	459.919	1.60607e+06	1.04394e+06	0.550035	0.116645	0.58	0.6	4	Micropolitan	1.36516e+06	0.719277	562123	0.296173	160607	0.0846208
4003000902	Arizona	AZ	2394101	2083	278	0.22	0.027	9.5673	0.65	458.26	1.60027e+06	1.04018e+06	0.434475	0.0787754	0.61	0.8	4	Micropolitan	1.36023e+06	0.56816	560096	0.233948	160027	0.0668424
4003001000	Arizona	AZ	409820236	1496	244	0.165	0.028	9.5673	0.65	246.84	861981	560288	0.00136716	0.000321788	0.54	0.6	7	Small Town	732684	0.00178782	301693	0.00073616	86198.1	0.000210332
4003001100	Arizona	AZ	148760439	3260	315	0.194	0.024	9.5673	0.65	632.44	2208521	1435539	0.00965	0.00151481	0.83	1	7	Small Town	1.87724e+06	0.0126192	772982	0.00519616	220852	0.00148462
4003001200	Arizona	AZ	331951615	3122	264	0.196	0.017	9.5673	0.65	611.912	2136836	1388944	0.00418418	0.000506847	0.54	0.6	7	Small Town	1.81631e+06	0.00547161	747893	0.00225302	213684	0.000643719
4003001300	Arizona	AZ	392884071	5375	500	0.21	0.017	9.5673	0.65	1128.75	3.94167e+06	2.56208e+06	0.00652122	0.000804165	0.6	0.6	2	Metro-Commuting	3.35042e+06	0.00852775	1.37958e+06	0.00351143	394167	0.00100326
4003001401	Arizona	AZ	191979081	4204	462	0.146	0.029	9.5673	0.65	613.784	2143373	1393193	0.007257	0.00164737	0.18	0.2	1	Metropolitan	1.82187e+06	0.00948993	750181	0.00390762	214337	0.00111646
4003001402	Arizona	AZ	136714076	1105	204	0.13	0.025	9.5673	0.65	143.65	501635	326063	0.002385	0.000635794	0.02	0.2	1	Metropolitan	426390	0.00311884	175572	0.00128423	50163.5	0.000366923
4003001501	Arizona	AZ	2447320	3173	434	0.163	0.022	9.5673	0.65	517.199	1.80609e+06	1.17396e+06	0.479692	0.0921773	0.4	0.6	1	Metropolitan	1.53518e+06	0.62729	632132	0.258296	180609	0.0737988
4003001502	Arizona	AZ	2650208	3326	343	0.225	0.0185	9.5673	0.65	748.35	2.61329e+06	1.69864e+06	0.640944	0.0845358	0.49	0.6	1	Metropolitan	2.22129e+06	0.838158	914650	0.345124	261329	0.0986068
4003001601	Arizona	AZ	3339262	5519	629	0.192	0.0235	9.5673	0.65	1059.65	3700359	2405233	0.720289	0.120463	0.18	0.2	1	Metropolitan	3.14531e+06	0.941916	1.29513e+06	0.387848	370036	0.110814
4003001602	Arizona	AZ	4396558	3205	331	0.193	0.0225	9.5673	0.65	618.565	2.16007e+06	1.40404e+06	0.319351	0.0497377	0.52	0.6	1	Metropolitan	1.83606e+06	0.417613	756024	0.171958	216007	0.0491309
4003001701	Arizona	AZ	2719670	4166	464	0.186	0.025	9.5673	0.65	774.876	2.70592e+06	1.75885e+06	0.646713	0.112889	0.34	0.4	1	Metropolitan	2.30003e+06	0.845702	947071	0.34823	270592	0.0994943
4003001702	Arizona	AZ	64522599	3415	262	0.181	0.02	9.5673	0.65	618.115	2158497	1403023	0.0217447	0.0029251	0.3	0.4	1	Metropolitan	1.83472e+06	0.0284354	755474	0.0117087	215850	0.00334534
4003001703	Arizona	AZ	18890593	4485	450	0.144	0.0185	9.5673	0.65	645.84	2.25531e+06	1.46595e+06	0.0776024	0.0126499	0.26	0.4	1	Metropolitan	1.91702e+06	0.10148	789360	0.0417859	225531	0.0119388
4003001800	Arizona	AZ	11289237	9033	570	0.125	0.0155	9.5673	0.65	1129.12	3942977	2562935	0.227025	0.0315865	0.03	0.2	1	Metropolitan	3.35153e+06	0.296878	1.38004e+06	0.122244	394298	0.0349269
4003001900	Arizona	AZ	18713532	6654	824	0.12	0.0165	9.5673	0.65	798.48	2.78834e+06	1.81242e+06	0.096851	0.0179217	0.05	0.2	1	Metropolitan	2.37009e+06	0.126651	975920	0.0521505	278834	0.0149001
4003002001	Arizona	AZ	22058152	5773	561	0.209	0.02	9.5673	0.65	1206.56	4213375	2738694	0.124158	0.0169331	0.26	0.4	1	Metropolitan	3.58137e+06	0.16236	1.47468e+06	0.0668542	421337	0.0191012
4003002002	Arizona	AZ	123448189	5001	559	0.172	0.019	9.5673	0.65	860.172	3003776	1952454	0.015816	0.00248552	0.21	0.4	2	Metro-Commuting	2.55321e+06	0.0206824	1.05132e+06	0.0085163	300378	0.00243323
4003002100	Arizona	AZ	559685643	4836	471	0.163	0.017	9.5673	0.65	788.268	2752683	1789244	0.00319687	0.000456191	0.2	0.4	2	Metro-Commuting	2.33978e+06	0.00418053	963439	0.00172139	275268	0.000491827
4005000100	Arizona	AZ	8476491	3541	260	0.088	0.022	9.5673	0.65	311.608	1088155	707301	0.0834426	0.0217418	0.01	0.2	1	Metropolitan	924932	0.109117	380854	0.0449307	108816	0.0128373
4005000200	Arizona	AZ	10193338	3700	345	0.118	0.021	9.5673	0.65	436.6	1524635	991013	0.0972216	0.0195331	0.22	0.4	1	Metropolitan	1.29594e+06	0.127136	533622	0.0523501	152464	0.0149572
4005000300	Arizona	AZ	5038372	6034	850	0.179	0.023	9.5673	0.65	1080.09	3.77173e+06	2.45162e+06	0.486591	0.0927769	0.48	0.6	1	Metropolitan	3.20597e+06	0.636311	1.32011e+06	0.26201	377173	0.0748601
4005000400	Arizona	AZ	2723733	5319	427	0.15	0.023	9.5673	0.65	797.85	2786144	1810993	0.664894	0.115078	0.15	0.2	1	Metropolitan	2.36822e+06	0.869477	975150	0.35802	278614	0.102291
4005000500	Arizona	AZ	10608966	4240	476	0.173	0.021	9.5673	0.65	733.52	2561499	1664974	0.15694	0.0259489	0.55	0.6	1	Metropolitan	2.17727e+06	0.20523	896525	0.0845063	256150	0.0241447
4005000600	Arizona	AZ	54503317	5378	601	0.117	0.022	9.5673	0.65	629.226	2197298	1428244	0.0262047	0.0057319	0.15	0.2	1	Metropolitan	1.8677e+06	0.0342677	769054	0.0141102	219730	0.00403149
4005000700	Arizona	AZ	6503687	3986	349	0.128	0.023	9.5673	0.65	510.208	1781679	1158092	0.178067	0.0355928	0.17	0.2	1	Metropolitan	1.51443e+06	0.232857	623588	0.0958822	178168	0.0273949
4005000800	Arizona	AZ	5920287	6522	687	0.211	0.0295	9.5673	0.65	1376.14	4805577	3123625	0.527614	0.0923589	0.66	0.8	1	Metropolitan	4.08474e+06	0.689956	1.68195e+06	0.2841	480558	0.0811713
4005000900	Arizona	AZ	40117695	6587	659	0.113	0.0225	9.5673	0.65	744.331	2599252	1689514	0.0421139	0.0093845	0.15	0.2	1	Metropolitan	2.20936e+06	0.0550721	909738	0.0226767	259925	0.00647907
4005001000	Arizona	AZ	2782097	12877	1179	0.175	0.026	9.5673	0.65	2253.47	7869280	5115032	1.83855	0.32086	0.21	0.4	1	Metropolitan	6.68889e+06	2.40426	2.75425e+06	0.98999	786928	0.282854
4005001101	Arizona	AZ	7718318	4495	377	0.125	0.0255	9.5673	0.65	561.875	1.9621e+06	1.27537e+06	0.165239	0.0364465	0.18	0.2	1	Metropolitan	1.66779e+06	0.216082	686736	0.0889749	196210	0.0254214
4005001102	Arizona	AZ	6271786	8003	688	0.146	0.0225	9.5673	0.65	1168.44	4080261	2652170	0.422873	0.0746227	0.27	0.4	1	Metropolitan	3.46822e+06	0.552988	1.42809e+06	0.227701	408026	0.0650574
4005001200	Arizona	AZ	13979428	2788	271	0.106	0.026	9.5673	0.65	295.528	1032003	670802	0.0479849	0.0126604	0.14	0.2	1	Metropolitan	877202	0.0627495	361201	0.025838	103200	0.0073823
4005001301	Arizona	AZ	53416205	5317	625	0.133	0.02	9.5673	0.65	707.161	2.46945e+06	1.60514e+06	0.0300498	0.00573552	0.1	0.2	1	Metropolitan	2.09903e+06	0.0392958	864308	0.0161806	246945	0.00462304
4005001302	Arizona	AZ	784173726	5404	713	0.155	0.0185	9.5673	0.65	837.62	2925023	1901265	0.00242455	0.000431362	0.08	0.2	2	Metro-Commuting	2.48627e+06	0.00317056	1.02376e+06	0.00130552	292502	0.000373007
4005001500	Arizona	AZ	6951881770	3006	447	0.135	0.0145	9.5673	0.65	405.81	1.41711e+06	921125	0.0001325	2.43053e-05	0.14	0.2	2	Metro-Commuting	1.20455e+06	0.000173269	495990	7.13462e-05	141711	2.03846e-05
4005001600	Arizona	AZ	120270745	3140	116	0.112	0.025	9.5673	0.65	351.68	1228089	798258	0.00663718	0.00150167	0.19	0.2	7	Small Town	1.04388e+06	0.00867938	429831	0.00357386	122809	0.0010211
4005001700	Arizona	AZ	250763859	3712	277	0.178	0.022	9.5673	0.65	660.736	2307333	1499766	0.00598079	0.000863483	0.65	0.8	7	Small Town	1.96123e+06	0.00782103	807566	0.00322043	230733	0.000920122
4005002000	Arizona	AZ	7258593068	1872	418	0.192	0.0195	9.5673	0.65	359.424	1.25513e+06	815836	0.000112396	2.75711e-05	0.38	0.4	10	Rural	1.06686e+06	0.000146979	439296	6.05208e-05	125513	1.72917e-05
4005002100	Arizona	AZ	64014537	7531	16	0.203	0.0245	9.5673	0.65	1528.79	5338644	3470118	0.0542083	0.00654339	0.42	0.6	7	Small Town	4.53785e+06	0.0708878	1.86853e+06	0.0291891	533864	0.00833974
4005002200	Arizona	AZ	4763153909	6882	728	0.127	0.016	9.5673	0.65	874.014	3.05211e+06	1.98387e+06	0.000416504	6.85173e-05	0.54	0.6	1	Metropolitan	2.5943e+06	0.000544659	1.06824e+06	0.000224271	305211	6.40776e-05
4005002300	Arizona	AZ	12524457305	6182	863	0.155	0.01	9.5673	0.65	958.21	3.34613e+06	2.17499e+06	0.000173659	2.67063e-05	0.34	0.4	10	Rural	2.84421e+06	0.000227093	1.17115e+06	9.35087e-05	334613	2.67168e-05
4005942201	Arizona	AZ	2384110455	3712	317	0.33	0.0195	9.5673	0.65	1224.96	4.27764e+06	2.78047e+06	0.00116625	0.000121114	0.45	0.6	8	Town-Commuting	3.63599e+06	0.00152509	1.49717e+06	0.00062798	427764	0.000179423
4005942202	Arizona	AZ	2908878995	3594	382	0.383	0.0225	9.5673	0.65	1376.5	4806834	3124442	0.0010741	0.000130442	0.46	0.6	8	Town-Commuting	4.08581e+06	0.0014046	1.68239e+06	0.000578364	480683	0.000165247
4005944900	Arizona	AZ	256678447	4904	563	0.312	0.032	9.5673	0.65	1530.05	5343026	3472967	0.0135304	0.00208296	0.38	0.4	7	Small Town	4.54157e+06	0.0176936	1.87006e+06	0.00728561	534303	0.0020816
4005945000	Arizona	AZ	3960429503	4164	330	0.375	0.0165	9.5673	0.65	1561.5	5.45286e+06	3.54436e+06	0.000894943	8.11229e-05	0.46	0.6	10	Rural	4.63493e+06	0.00117031	1.9085e+06	0.000481892	545286	0.000137684
4005945100	Arizona	AZ	5866085616	4063	336	0.351	0.017	9.5673	0.65	1426.11	4.98008e+06	3.23705e+06	0.000551825	5.2885e-05	0.51	0.6	2	Metro-Commuting	4.23307e+06	0.000721617	1.74303e+06	0.000297136	498008	8.48961e-05
4005945200	Arizona	AZ	12131890	4321	529	0.313	0.0425	9.5673	0.65	1352.47	4722923	3069900	0.253044	0.0462627	0.34	0.4	7	Small Town	4.01448e+06	0.330903	1.65302e+06	0.136254	472292	0.0389298
4007000100	Arizona	AZ	460249958	2763	478	0.16	0.0245	9.5673	0.65	442.08	1.54377e+06	1.00345e+06	0.00218023	0.000503706	0.1	0.2	2	Metro-Commuting	1.31221e+06	0.00285107	540320	0.00117397	154377	0.00033542
4007000200	Arizona	AZ	543382984	2454	293	0.209	0.016	9.5673	0.65	512.886	1.79103e+06	1.16417e+06	0.00214245	0.000303868	0.39	0.4	4	Micropolitan	1.52238e+06	0.00280166	626861	0.00115363	179103	0.000329607
4007000301	Arizona	AZ	8944651	5805	445	0.168	0.0265	9.5673	0.65	975.24	3405601	2213641	0.247482	0.0434031	0.56	0.6	4	Micropolitan	2.89476e+06	0.32363	1.19196e+06	0.13326	340560	0.0380742
4007000302	Arizona	AZ	681078199	2737	307	0.196	0.0245	9.5673	0.65	536.452	1873325	1217661	0.00178784	0.000300264	0.52	0.6	4	Micropolitan	1.59233e+06	0.00233795	655664	0.000962685	187332	0.000275053
4007000400	Arizona	AZ	88034814	4438	474	0.153	0.022	9.5673	0.65	679.014	2371161	1541254	0.0175073	0.00313587	0.2	0.4	4	Micropolitan	2.01549e+06	0.0228942	829906	0.00942702	237116	0.00269344
4007000500	Arizona	AZ	284250523	5324	708	0.209	0.0215	9.5673	0.65	1112.72	3.88568e+06	2.52569e+06	0.00888543	0.00149388	0.37	0.4	4	Micropolitan	3.30282e+06	0.0116194	1.35999e+06	0.00478446	388568	0.00136699
4007000600	Arizona	AZ	1313355844	1369	259	0.205	0.018	9.5673	0.65	280.645	980030	637020	0.000485032	0.000101164	0.36	0.4	5	Micro-Commuting	833026	0.000634273	343011	0.000261171	98003	7.46203e-05
4007000700	Arizona	AZ	2077798202	1993	322	0.211	0.0275	9.5673	0.65	420.523	1468493	954521	0.000459391	9.53606e-05	0.36	0.4	10	Rural	1.24822e+06	0.000600741	513973	0.000247364	146849	7.06755e-05
4007000800	Arizona	AZ	662814814	1161	288	0.242	0.019	9.5673	0.65	280.962	981137	637739	0.000962168	0.000250347	0.88	1	4	Micropolitan	833967	0.00125822	343398	0.000518091	98113.7	0.000148026
4007000900	Arizona	AZ	17389032	2709	442	0.23	0.0165	9.5673	0.65	623.07	2175801	1414270	0.0813312	0.014496	0.75	0.8	4	Micropolitan	1.84943e+06	0.106356	761530	0.0437937	217580	0.0125125
4007001000	Arizona	AZ	922149573	4561	658	0.225	0.014	9.5673	0.65	1026.22	3.58364e+06	2.32937e+06	0.00252602	0.00039687	0.61	0.8	4	Micropolitan	3.0461e+06	0.00330326	1.25428e+06	0.00136016	358364	0.000388619
4007001100	Arizona	AZ	23764846	3822	398	0.184	0.018	9.5673	0.65	703.248	2455787	1596262	0.067169	0.00959691	0.49	0.6	4	Micropolitan	2.08742e+06	0.0878364	859526	0.0361679	245579	0.0103337
4007001200	Arizona	AZ	179875952	5102	654	0.192	0.0125	9.5673	0.65	979.584	3420771	2223501	0.0123613	0.00177719	0.6	0.6	4	Micropolitan	2.90765e+06	0.0161648	1.19727e+06	0.00665609	342077	0.00190174
4007001300	Arizona	AZ	382124021	1142	188	0.184	0.012	9.5673	0.65	210.128	733780	476957	0.00124817	0.000221016	0.75	0.8	10	Rural	623713	0.00163223	256823	0.000672094	73378.1	0.000192027
4007940200	Arizona	AZ	2138446444	2261	315	0.469	0.0355	9.5673	0.65	1060.41	3.70302e+06	2.40696e+06	0.00112557	0.000178462	0.34	0.4	2	Metro-Commuting	3.14756e+06	0.00147189	1.29606e+06	0.000606074	370302	0.000173164
4007940400	Arizona	AZ	2636606387	5905	455	0.429	0.0365	9.5673	0.65	2533.24	8.84625e+06	5.75007e+06	0.00218086	0.000250335	0.62	0.8	5	Micro-Commuting	7.51932e+06	0.00285189	3.09619e+06	0.00117431	884625	0.000335517
4009940500	Arizona	AZ	4393680230	4805	330	0.392	0.024	9.5673	0.65	1883.56	6.57751e+06	4.27538e+06	0.000973076	8.95291e-05	0.43	0.6	5	Micro-Commuting	5.59089e+06	0.00127248	2.30213e+06	0.000523964	657751	0.000149704
4009961100	Arizona	AZ	1482287499	4194	462	0.181	0.016	9.5673	0.65	759.114	2.65088e+06	1.72307e+06	0.00116244	0.000164183	0.31	0.4	4	Micropolitan	2.25324e+06	0.00152011	927806	0.000625929	265088	0.000178837
4009961201	Arizona	AZ	22479852	3621	372	0.139	0.017	9.5673	0.65	503.319	1757622	1142455	0.0508213	0.00811743	0.27	0.4	4	Micropolitan	1.49398e+06	0.0664586	615168	0.0273653	175762	0.00781866
4009961202	Arizona	AZ	65701347	3815	390	0.169	0.0165	9.5673	0.65	644.735	2251456	1463447	0.0222742	0.0031487	0.19	0.2	4	Micropolitan	1.91374e+06	0.0291278	788010	0.0119938	225146	0.0034268
4009961300	Arizona	AZ	3416221	3114	402	0.182	0.0195	9.5673	0.65	566.748	1979121	1286428	0.376565	0.0631742	0.44	0.6	4	Micropolitan	1.68225e+06	0.492431	692692	0.202766	197912	0.057933
4009961400	Arizona	AZ	5068381	5109	419	0.134	0.017	9.5673	0.65	684.606	2.39069e+06	1.55395e+06	0.306596	0.0463162	0.34	0.4	4	Micropolitan	2.03209e+06	0.400934	836741	0.16509	239069	0.0471687
4009961500	Arizona	AZ	1798227986	4725	526	0.177	0.013	9.5673	0.65	836.325	2920501	1898326	0.00105566	0.000140792	0.29	0.4	5	Micro-Commuting	2.48243e+06	0.00138048	1.02218e+06	0.000568435	292050	0.00016241
4009961600	Arizona	AZ	3309582587	2929	346	0.193	0.018	9.5673	0.65	565.297	1.97405e+06	1.28313e+06	0.000387703	5.83524e-05	0.19	0.2	5	Micro-Commuting	1.67795e+06	0.000506996	690919	0.000208763	197405	5.96466e-05
4009961700	Arizona	AZ	937638125	5684	686	0.201	0.018	9.5673	0.65	1142.48	3989628	2593258	0.00276573	0.000415649	0.48	0.6	4	Micropolitan	3.39118e+06	0.00361673	1.39637e+06	0.00148924	398963	0.000425498
4011960100	Arizona	AZ	3311711231	2658	344	0.172	0.0125	9.5673	0.65	457.176	1596488	1037717	0.000313348	4.651e-05	0.78	0.8	7	Small Town	1.35701e+06	0.000409762	558771	0.000168726	159649	4.82073e-05
4011960200	Arizona	AZ	326883180	4111	395	0.165	0.013	9.5673	0.65	678.315	2368720	1539668	0.00471015	0.000585265	0.53	0.6	7	Small Town	2.01341e+06	0.00615942	829052	0.00253623	236872	0.000724638
4011960300	Arizona	AZ	1146280077	2753	251	0.184	0.014	9.5673	0.65	506.552	1768912	1149793	0.00100307	0.000119115	0.32	0.4	10	Rural	1.50358e+06	0.0013117	619119	0.000540112	176891	0.000154318
4012020100	Arizona	AZ	5088308168	2388	456	0.174	0.0165	9.5673	0.65	415.512	1.45099e+06	943147	0.000185356	3.95186e-05	0.39	0.4	10	Rural	1.23335e+06	0.000242388	507848	9.98069e-05	145099	2.85163e-05
4012020201	Arizona	AZ	49902746	1854	231	0.194	0.0305	9.5673	0.65	359.676	1256012	816408	0.01636	0.00328184	0.37	0.4	8	Town-Commuting	1.06761e+06	0.0213938	439604	0.00880922	125601	0.00251692
4012020202	Arizona	AZ	456289101	862	146	0.143	0.0255	9.5673	0.65	123.266	430453	279794	0.000613195	0.000150809	0.07	0.2	8	Town-Commuting	365885	0.000801871	150658	0.000330182	43045.3	9.43377e-05
4012020501	Arizona	AZ	1651089251	1845	280	0.164	0.017	9.5673	0.65	302.58	1.05663e+06	686809	0.000415973	7.64493e-05	0.35	0.4	8	Town-Commuting	898135	0.000543965	369820	0.000223986	105663	6.39959e-05
4012020502	Arizona	AZ	1078952160	4248	430	0.198	0.0325	9.5673	0.65	841.104	2.93719e+06	1.90917e+06	0.00176947	0.000341231	0.54	0.6	7	Small Town	2.49661e+06	0.00231392	1.02802e+06	0.000952791	293719	0.000272226
4012020602	Arizona	AZ	767998569	1527	337	0.238	0.022	9.5673	0.65	363.426	1269107	824920	0.00107412	0.000257005	0.59	0.6	4	Micropolitan	1.07874e+06	0.00140461	444187	0.00057837	126911	0.000165249
4012940200	Arizona	AZ	4122343	3132	29	0.196	0.017	9.5673	0.65	613.872	2143681	1393392	0.33801	0.0294838	0.79	0.8	7	Small Town	1.82213e+06	0.442013	750288	0.182005	214368	0.0520015
4012940300	Arizona	AZ	1002942991	4937	413	0.287	0.018	9.5673	0.65	1416.92	4947973	3216182	0.00320674	0.000335278	0.99	1	7	Small Town	4.20578e+06	0.00419344	1.73179e+06	0.00172671	494797	0.000493345
4013010101	Arizona	AZ	54112707	5062	461	0.09	0.0195	9.5673	0.65	455.58	1590915	1034095	0.01911	0.00449139	0	0.2	2	Metro-Commuting	1.35228e+06	0.02499	556820	0.01029	159091	0.00294
4013010102	Arizona	AZ	2739540281	5127	609	0.09	0.0185	9.5673	0.65	461.43	1611343	1047373	0.000382317	9.07651e-05	0.04	0.2	1	Metropolitan	1.36964e+06	0.000499953	563970	0.000205863	161134	5.8818e-05
4013030401	Arizona	AZ	26548606	5245	368	0.084	0.0165	9.5673	0.65	440.58	1538534	1000047	0.0376685	0.00785702	0.02	0.2	1	Metropolitan	1.30775e+06	0.0492588	538487	0.0202831	153853	0.00579516
4013030402	Arizona	AZ	58308492	4541	334	0.117	0.028	9.5673	0.65	531.297	1855323	1205960	0.0206824	0.00517813	0.1	0.2	1	Metropolitan	1.57702e+06	0.0270462	649363	0.0111367	185532	0.00318191
4013040502	Arizona	AZ	20503396	5304	303	0.147	0.024	9.5673	0.65	779.688	2722721	1769769	0.0863159	0.0149302	0.64	0.8	7	Small Town	2.31431e+06	0.112875	952952	0.0464778	272272	0.0132794
4013040506	Arizona	AZ	6357574	5559	434	0.081	0.021	9.5673	0.65	450.279	1572403	1022062	0.160763	0.043528	0.13	0.2	1	Metropolitan	1.33654e+06	0.210228	550341	0.0865646	157240	0.0247328
4013040507	Arizona	AZ	7672597	6731	341	0.08	0.021	9.5673	0.65	538.48	1880407	1222264	0.159303	0.0425886	0.29	0.4	1	Metropolitan	1.59835e+06	0.208319	658142	0.0857783	188041	0.0245081
4013040512	Arizona	AZ	1988790	1776	125	0.072	0.0195	9.5673	0.65	127.872	446537	290249	0.145943	0.040839	0.15	0.2	1	Metropolitan	379557	0.190848	156288	0.0785845	44653.7	0.0224527
4013040513	Arizona	AZ	3767798	2978	204	0.064	0.0185	9.5673	0.65	190.592	665560	432614	0.114819	0.034109	0.08	0.2	1	Metropolitan	565726	0.150148	232946	0.0618255	66556	0.0176644
4013040514	Arizona	AZ	3909349	3156	255	0.074	0.021	9.5673	0.65	233.544	815551	530108	0.1356	0.0400104	0.06	0.2	1	Metropolitan	693218	0.177323	285443	0.0730154	81555.1	0.0208615
4013040515	Arizona	AZ	2260586211	4654	534	0.164	0.015	9.5673	0.65	763.256	2.66534e+06	1.73247e+06	0.000766381	0.000112454	0.65	0.8	2	Metro-Commuting	2.26554e+06	0.00100219	932869	0.000412667	266534	0.000117905
4013040516	Arizona	AZ	378816652	5407	416	0.134	0.0275	9.5673	0.65	724.538	2530133	1644587	0.00434138	0.000951507	0.02	0.2	2	Metro-Commuting	2.15061e+06	0.00567719	885547	0.00233767	253013	0.000667904
4013040517	Arizona	AZ	152531270	8553	924	0.169	0.013	9.5673	0.65	1445.46	5047629	3280959	0.0215101	0.00285267	0.27	0.4	2	Metro-Commuting	4.29048e+06	0.0281286	1.76667e+06	0.0115823	504763	0.00330924
4013040518	Arizona	AZ	454472136	7639	674	0.143	0.01	9.5673	0.65	1092.38	3814651	2479523	0.00545583	0.000614236	0.16	0.2	2	Metro-Commuting	3.24245e+06	0.00713455	1.33513e+06	0.00293776	381465	0.000839359
4013040519	Arizona	AZ	231238991	7078	429	0.098	0.0255	9.5673	0.65	693.644	2.42225e+06	1.57446e+06	0.00680881	0.00181911	0.04	0.2	2	Metro-Commuting	2.05891e+06	0.00890383	847787	0.00366628	242225	0.00104751
4013040520	Arizona	AZ	22251905	6181	472	0.129	0.026	9.5673	0.65	797.349	2784394	1809856	0.0813349	0.0175302	0.02	0.2	2	Metro-Commuting	2.36674e+06	0.106361	974538	0.0437957	278439	0.0125131
4013040521	Arizona	AZ	33742436	8898	803	0.141	0.0295	9.5673	0.65	1254.62	4381207	2847785	0.0843977	0.0192303	0.14	0.2	1	Metropolitan	3.72403e+06	0.110366	1.53342e+06	0.0454449	438121	0.0129843
4013040522	Arizona	AZ	5574818	4134	338	0.077	0.022	9.5673	0.65	318.318	1111587	722532	0.129606	0.0385167	0.11	0.2	1	Metropolitan	944849	0.169485	389055	0.069788	111159	0.0199394
4013040523	Arizona	AZ	4367743	3077	275	0.104	0.0225	9.5673	0.65	320.008	1117489	726368	0.166303	0.038928	0.05	0.2	1	Metropolitan	949865	0.217473	391121	0.0895476	111749	0.025585
4013040524	Arizona	AZ	2197421	1433	102	0.117	0.031	9.5673	0.65	167.661	585483	380564	0.173187	0.0475141	0.11	0.2	1	Metropolitan	497661	0.226475	204919	0.0932543	58548.3	0.0266441
4013040525	Arizona	AZ	3564870	3263	213	0.113	0.034	9.5673	0.65	368.719	1287591	836934	0.234773	0.0722829	0.06	0.2	1	Metropolitan	1.09445e+06	0.30701	450657	0.126416	128759	0.0361189
4013040526	Arizona	AZ	2491188	2082	175	0.107	0.03	9.5673	0.65	222.774	777941	505662	0.20298	0.0594127	0.05	0.2	1	Metropolitan	661250	0.265436	272279	0.109297	77794.1	0.0312277
4013040527	Arizona	AZ	2433197	4094	294	0.12	0.022	9.5673	0.65	491.28	1.71558e+06	1.11513e+06	0.458297	0.090237	0.1	0.2	1	Metropolitan	1.45824e+06	0.599312	600454	0.246776	171558	0.0705073
4013040528	Arizona	AZ	7762137	5728	411	0.099	0.029	9.5673	0.65	567.072	1980252	1287164	0.165826	0.0500113	0.07	0.2	1	Metropolitan	1.68321e+06	0.216849	693088	0.0892909	198025	0.0255117
4013040529	Arizona	AZ	3999255	3116	294	0.097	0.026	9.5673	0.65	302.252	1055483	686064	0.171548	0.0487475	0.1	0.2	1	Metropolitan	897161	0.224332	369419	0.092372	105548	0.026392
4013040530	Arizona	AZ	1652127	3788	322	0.177	0.025	9.5673	0.65	670.476	2.34135e+06	1.52187e+06	0.921161	0.151853	0.26	0.4	1	Metropolitan	1.99014e+06	1.20459	819471	0.49601	234135	0.141717
4013040531	Arizona	AZ	2670879	3602	309	0.113	0.018	9.5673	0.65	407.026	1421361	923885	0.34591	0.0625831	0.23	0.4	1	Metropolitan	1.20816e+06	0.452344	497476	0.186259	142136	0.053217
4013050603	Arizona	AZ	3454334801	5926	619	0.205	0.016	9.5673	0.65	1214.83	4.24226e+06	2.75747e+06	0.000798264	0.000104088	0.46	0.6	10	Rural	3.60593e+06	0.00104388	1.48479e+06	0.000429835	424226	0.00012281
4013050604	Arizona	AZ	309923461	3701	407	0.187	0.017	9.5673	0.65	692.087	2416812	1570928	0.00506876	0.000723217	0.96	1	2	Metro-Commuting	2.05429e+06	0.00662838	845884	0.00272933	241681	0.000779809
4013050605	Arizona	AZ	661570132	9418	657	0.155	0.018	9.5673	0.65	1459.79	5097681	3313493	0.00500853	0.000678511	0.18	0.2	2	Metro-Commuting	4.33303e+06	0.00654961	1.78419e+06	0.0026969	509768	0.000770543
4013050606	Arizona	AZ	26946307	10341	708	0.139	0.017	9.5673	0.65	1437.4	5019490	3262669	0.12108	0.0169708	0.05	0.2	2	Metro-Commuting	4.26657e+06	0.158336	1.75682e+06	0.0651971	501949	0.0186277
4013050607	Arizona	AZ	83142774	8272	725	0.183	0.02	9.5673	0.65	1513.78	5286203	3436032	0.0413269	0.00578958	0.73	0.8	2	Metro-Commuting	4.49327e+06	0.0540429	1.85017e+06	0.0222529	528620	0.00635798
4013050608	Arizona	AZ	12998190	7935	666	0.172	0.019	9.5673	0.65	1364.82	4.76604e+06	3.09793e+06	0.238335	0.0330652	0.29	0.4	2	Metro-Commuting	4.05113e+06	0.311669	1.66811e+06	0.128334	476604	0.0366669
4013050609	Arizona	AZ	10921533	5140	302	0.14	0.02	9.5673	0.65	719.6	2512890	1633378	0.149556	0.0231015	0.11	0.2	2	Metro-Commuting	2.13596e+06	0.195573	879511	0.08053	251289	0.0230086
4013050610	Arizona	AZ	37091553	12543	968	0.153	0.0165	9.5673	0.65	1919.08	6701548	4356006	0.117439	0.0155739	0.19	0.2	2	Metro-Commuting	5.69632e+06	0.153574	2.34554e+06	0.0632365	670155	0.0180676
4013050611	Arizona	AZ	58772866	6081	835	0.166	0.0145	9.5673	0.65	1009.45	3525051	2291283	0.0389854	0.00634454	0.57	0.6	2	Metro-Commuting	2.99629e+06	0.0509809	1.23377e+06	0.0209921	352505	0.00599775
4013050701	Arizona	AZ	7334465	6526	449	0.196	0.02	9.5673	0.65	1279.1	4466686	2903346	0.39585	0.0487169	0.51	0.6	2	Metro-Commuting	3.79668e+06	0.51765	1.56334e+06	0.21315	446669	0.0609
4013050702	Arizona	AZ	8069641	4979	551	0.211	0.022	9.5673	0.65	1050.57	3668655	2384626	0.295506	0.0449305	0.63	0.8	2	Metro-Commuting	3.11836e+06	0.386431	1.28403e+06	0.159118	366865	0.0454624
4013060801	Arizona	AZ	3680115	5737	696	0.173	0.019	9.5673	0.65	992.501	3.46588e+06	2.25282e+06	0.61216	0.100177	0.7	0.8	1	Metropolitan	2.946e+06	0.800517	1.21306e+06	0.329625	346588	0.0941785
4013060802	Arizona	AZ	4056921	2937	212	0.182	0.0235	9.5673	0.65	534.534	1866627	1213308	0.299071	0.0442408	0.73	0.8	1	Metropolitan	1.58663e+06	0.391093	653320	0.161038	186663	0.0460109
4013060901	Arizona	AZ	1660352	5497	386	0.194	0.0225	9.5673	0.65	1066.42	3724000	2420600	1.45788	0.197661	0.59	0.6	1	Metropolitan	3.1654e+06	1.90646	1.3034e+06	0.785014	372400	0.22429
4013060902	Arizona	AZ	1437640	3273	431	0.206	0.0235	9.5673	0.65	674.238	2.35448e+06	1.53041e+06	1.06453	0.185468	0.8	1	1	Metropolitan	2.00131e+06	1.39208	824069	0.573209	235448	0.163774
4013060903	Arizona	AZ	1294145	5912	506	0.205	0.0215	9.5673	0.65	1211.96	4.23224e+06	2.75096e+06	2.1257	0.287754	0.63	0.8	1	Metropolitan	3.59741e+06	2.77976	1.48128e+06	1.14461	423224	0.32703
4013060904	Arizona	AZ	1449549	3820	416	0.202	0.022	9.5673	0.65	771.64	2694617	1751501	1.20831	0.186099	0.78	0.8	1	Metropolitan	2.29042e+06	1.58009	943116	0.650627	269462	0.185893
4013061009	Arizona	AZ	15263422	11277	807	0.142	0.016	9.5673	0.65	1601.33	5591962	3634775	0.238136	0.0317865	0.19	0.2	2	Metro-Commuting	4.75317e+06	0.311409	1.95719e+06	0.128227	559196	0.0366364
4013061010	Arizona	AZ	6553287	5800	111	0.106	0.023	9.5673	0.65	614.8	2146921	1395499	0.212946	0.0463847	0.06	0.2	2	Metro-Commuting	1.82488e+06	0.278468	751422	0.114663	214692	0.032761
4013061011	Arizona	AZ	15914815	7931	914	0.172	0.019	9.5673	0.65	1364.13	4763637	3096364	0.194559	0.0310586	0.82	1	2	Metro-Commuting	4.04909e+06	0.254423	1.66727e+06	0.104762	476364	0.0299321
4013061012	Arizona	AZ	10109358	7935	775	0.137	0.02	9.5673	0.65	1087.1	3.79621e+06	2.46753e+06	0.244084	0.042872	0.18	0.2	2	Metro-Commuting	3.22677e+06	0.319187	1.32867e+06	0.13143	379621	0.0375514
4013061013	Arizona	AZ	4588818	6719	656	0.132	0.0155	9.5673	0.65	886.908	3.09714e+06	2.01314e+06	0.438706	0.0669954	0.27	0.4	1	Metropolitan	2.63257e+06	0.573692	1.084e+06	0.236226	309714	0.0674932
4013061014	Arizona	AZ	3861823	6849	532	0.149	0.0195	9.5673	0.65	1020.5	3.56366e+06	2.31638e+06	0.599814	0.0912843	0.22	0.4	2	Metro-Commuting	3.02911e+06	0.784372	1.24728e+06	0.322977	356366	0.0922791
4013061015	Arizona	AZ	3169249	5573	554	0.148	0.0215	9.5673	0.65	824.804	2880269	1872175	0.590731	0.103984	0.17	0.2	2	Metro-Commuting	2.44823e+06	0.772495	1.00809e+06	0.318086	288027	0.0908817
4013061016	Arizona	AZ	20939641	7929	657	0.146	0.0245	9.5673	0.65	1157.63	4042533	2627646	0.125487	0.0234849	0.11	0.2	2	Metro-Commuting	3.43615e+06	0.164098	1.41489e+06	0.0675698	404253	0.0193056
4013061017	Arizona	AZ	3240329	3657	1333	0.159	0.0285	9.5673	0.65	581.463	2.03051e+06	1.31983e+06	0.407313	0.165448	NA	NA	2	Metro-Commuting	1.72593e+06	0.53264	710677	0.219323	203051	0.0626636
4013061018	Arizona	AZ	7747833	4298	228	0.107	0.0335	9.5673	0.65	459.886	1605952	1043869	0.13473	0.0427831	0.03	0.2	2	Metro-Commuting	1.36506e+06	0.176186	562083	0.0725471	160595	0.0207278
4013061019	Arizona	AZ	43210079	5366	412	0.15	0.0165	9.5673	0.65	804.9	2.81076e+06	1.827e+06	0.0422817	0.00567192	0.62	0.8	2	Metro-Commuting	2.38915e+06	0.0552915	983767	0.0227671	281076	0.00650488
4013061020	Arizona	AZ	2456991	3622	337	0.124	0.0255	9.5673	0.65	449.128	1568384	1019450	0.414918	0.0936528	0.05	0.2	2	Metro-Commuting	1.33313e+06	0.542585	548934	0.223417	156838	0.0638335
4013061021	Arizona	AZ	1939442	2100	164	0.128	0.0145	9.5673	0.65	268.8	938667	610134	0.314592	0.0432853	0.03	0.2	2	Metro-Commuting	797867	0.41139	328533	0.169396	93866.7	0.0483988
4013061022	Arizona	AZ	7681652	10228	630	0.14	0.0205	9.5673	0.65	1431.92	5000357	3250232	0.423116	0.0672147	0.42	0.6	2	Metro-Commuting	4.2503e+06	0.553306	1.75012e+06	0.227832	500036	0.0650948
4013061023	Arizona	AZ	7758912	11567	829	0.156	0.017	9.5673	0.65	1804.45	6.30126e+06	4.09582e+06	0.527886	0.068852	0.39	0.4	2	Metro-Commuting	5.35607e+06	0.690312	2.20544e+06	0.284246	630126	0.0812132
4013061024	Arizona	AZ	14515520	1895	221	0.158	0.0185	9.5673	0.65	299.41	1045559	679613	0.0468198	0.0077374	0.82	1	2	Metro-Commuting	888725	0.0612259	365946	0.0252106	104556	0.00720304
4013061025	Arizona	AZ	4712937	11393	777	0.151	0.027	9.5673	0.65	1720.34	6.00755e+06	3.90491e+06	0.828551	0.158562	0.03	0.2	1	Metropolitan	5.10642e+06	1.08349	2.10264e+06	0.446143	600755	0.127469
4013061026	Arizona	AZ	2604684	5875	546	0.175	0.0305	9.5673	0.65	1028.12	3.59028e+06	2.33368e+06	0.895956	0.176966	0.25	0.4	1	Metropolitan	3.05174e+06	1.17163	1.2566e+06	0.482438	359028	0.137839
4013061027	Arizona	AZ	2327461	5552	560	0.167	0.024	9.5673	0.65	927.184	3237786	2104561	0.904231	0.158761	0.13	0.2	1	Metropolitan	2.75212e+06	1.18246	1.13323e+06	0.486893	323779	0.139112
4013061028	Arizona	AZ	5325030	3064	270	0.17	0.024	9.5673	0.65	520.88	1818947	1182315	0.22203	0.0369504	0.17	0.2	1	Metropolitan	1.5461e+06	0.290347	636631	0.119554	181895	0.0341584
4013061029	Arizona	AZ	2672411	4809	344	0.152	0.022	9.5673	0.65	730.968	2552587	1659182	0.620856	0.100236	0.24	0.4	1	Metropolitan	2.1697e+06	0.811888	893406	0.334307	255259	0.0955163
4013061030	Arizona	AZ	3678300	8451	662	0.15	0.026	9.5673	0.65	1267.65	4426716	2877365	0.782254	0.148794	0.1	0.2	1	Metropolitan	3.76271e+06	1.02295	1.54935e+06	0.421214	442672	0.120347
4013061031	Arizona	AZ	23073185	5098	392	0.16	0.022	9.5673	0.65	815.68	2848407	1851465	0.0802431	0.0126415	0.12	0.2	1	Metropolitan	2.42115e+06	0.104933	996943	0.0432078	284841	0.0123451
4013061032	Arizona	AZ	2331136	6521	411	0.162	0.025	9.5673	0.65	1056.4	3689024	2397866	1.02862	0.171467	0.1	0.2	1	Metropolitan	3.13567e+06	1.34513	1.29116e+06	0.553875	368902	0.15825
4013061033	Arizona	AZ	2567178	6917	436	0.172	0.027	9.5673	0.65	1189.72	4.15459e+06	2.70049e+06	1.05193	0.177943	0.11	0.2	1	Metropolitan	3.5314e+06	1.3756	1.45411e+06	0.566423	415459	0.161835
4013061034	Arizona	AZ	2592287	8147	1286	0.168	0.031	9.5673	0.65	1368.7	4.77957e+06	3.10672e+06	1.19845	0.291017	0.11	0.2	1	Metropolitan	4.06264e+06	1.5672	1.67285e+06	0.645319	477957	0.184377
4013061035	Arizona	AZ	2545257	7154	664	0.162	0.0205	9.5673	0.65	1158.95	4.04712e+06	2.63063e+06	1.03354	0.162196	0.32	0.4	1	Metropolitan	3.44005e+06	1.35155	1.41649e+06	0.556522	404712	0.159006
4013061036	Arizona	AZ	2377308	4306	228	0.146	0.025	9.5673	0.65	628.676	2.19538e+06	1.427e+06	0.600257	0.107586	0.09	0.2	1	Metropolitan	1.86607e+06	0.784951	768382	0.323215	219538	0.0923472
4013061037	Arizona	AZ	2584875	5671	531	0.141	0.028	9.5673	0.65	799.611	2792293	1814991	0.702158	0.154159	0.03	0.2	1	Metropolitan	2.37345e+06	0.918207	977303	0.378085	279229	0.108024
4013061038	Arizona	AZ	2595215	4524	515	0.165	0.025	9.5673	0.65	746.46	2.60669e+06	1.69435e+06	0.652873	0.123729	0.14	0.2	1	Metropolitan	2.21568e+06	0.853757	912340	0.351547	260669	0.100442
4013061039	Arizona	AZ	10272466	4423	273	0.15	0.0265	9.5673	0.65	663.45	2316810	1505927	0.146598	0.0274342	0.23	0.4	1	Metropolitan	1.96929e+06	0.191706	810884	0.0789376	231681	0.0225536
4013061040	Arizona	AZ	1249207	4294	365	0.156	0.02	9.5673	0.65	669.864	2339208	1520485	1.21716	0.187229	0.15	0.2	1	Metropolitan	1.98833e+06	1.59167	818723	0.655394	233921	0.187255
4013061041	Arizona	AZ	1337999	4543	406	0.165	0.0195	9.5673	0.65	749.595	2617634	1701462	1.27165	0.188417	0.3	0.4	1	Metropolitan	2.22499e+06	1.66292	916172	0.684733	261763	0.195638
4013061042	Arizona	AZ	2142144	2274	280	0.141	0.0215	9.5673	0.65	320.634	1.11967e+06	727788	0.339748	0.0665872	0.53	0.6	1	Metropolitan	951723	0.444285	391886	0.182941	111967	0.0522689
4013061043	Arizona	AZ	14195098	2783	194	0.171	0.0215	9.5673	0.65	475.893	1661849	1080202	0.0760968	0.0109399	0.81	1	1	Metropolitan	1.41257e+06	0.0995112	581647	0.0409752	166185	0.0117072
4013061044	Arizona	AZ	36467226	9169	919	0.161	0.024	9.5673	0.65	1476.21	5155017	3350761	0.0918842	0.0165052	0.65	0.8	2	Metro-Commuting	4.38176e+06	0.120156	1.80426e+06	0.0494761	515502	0.014136
4013061045	Arizona	AZ	41135274	6892	530	0.133	0.016	9.5673	0.65	916.636	3200952	2080619	0.0505799	0.00722178	0.32	0.4	2	Metro-Commuting	2.72081e+06	0.066143	1.12033e+06	0.0272353	320095	0.00778153
4013061046	Arizona	AZ	2569063	6397	595	0.18	0.019	9.5673	0.65	1151.46	4020973	2613632	1.01735	0.143129	0.9	1	2	Metro-Commuting	3.41783e+06	1.33038	1.40734e+06	0.547803	402097	0.156515
4013061047	Arizona	AZ	2489820	3871	217	0.132	0.0215	9.5673	0.65	510.972	1784347	1159826	0.465827	0.0802413	0.13	0.2	2	Metro-Commuting	1.5167e+06	0.609159	624522	0.25083	178435	0.0716657
4013061100	Arizona	AZ	10118022	2401	220	0.112	0.018	9.5673	0.65	268.912	939058	610388	0.0603268	0.0111604	0.71	0.8	2	Metro-Commuting	798199	0.0788889	328670	0.0324837	93905.8	0.00928104
4013061200	Arizona	AZ	3983548	5924	554	0.217	0.02	9.5673	0.65	1285.51	4489077	2917900	0.732488	0.0961769	0.96	1	2	Metro-Commuting	3.81572e+06	0.957869	1.57118e+06	0.394416	448908	0.11269
4013061300	Arizona	AZ	3729545	1891	221	0.183	0.0195	9.5673	0.65	346.053	1208439	785486	0.210612	0.0333092	0.86	1	2	Metro-Commuting	1.02717e+06	0.275415	422954	0.113406	120844	0.0324018
4013061401	Arizona	AZ	725613	2257	251	0.23	0.0215	9.5673	0.65	519.11	1.81277e+06	1.1783e+06	1.62387	0.235912	0.97	1	2	Metro-Commuting	1.54085e+06	2.12352	634468	0.874389	181277	0.249825
4013061402	Arizona	AZ	2313139	6184	576	0.212	0.0245	9.5673	0.65	1311.01	4.57812e+06	2.97578e+06	1.28647	0.19095	0.95	1	2	Metro-Commuting	3.89141e+06	1.68231	1.60234e+06	0.692714	457812	0.197918
4013071503	Arizona	AZ	4296960	4646	354	0.083	0.0185	9.5673	0.65	385.618	1346603	875292	0.2037	0.0479827	0.6	0.6	1	Metropolitan	1.14461e+06	0.266377	471311	0.109685	134660	0.0313385
4013071504	Arizona	AZ	3362969	3408	304	0.083	0.0205	9.5673	0.65	282.864	987779	642057	0.19092	0.0501359	0.34	0.4	1	Metropolitan	839612	0.249664	345723	0.102803	98777.9	0.0293722
4013071505	Arizona	AZ	5999858	6820	435	0.115	0.0195	9.5673	0.65	784.3	2738826	1780237	0.296713	0.0537539	0.72	0.8	1	Metropolitan	2.328e+06	0.38801	958589	0.159769	273883	0.0456482
4013071506	Arizona	AZ	4135260	3983	335	0.094	0.0235	9.5673	0.65	374.402	1307436	849833	0.205509	0.0542069	0.12	0.2	1	Metropolitan	1.11132e+06	0.268743	457603	0.110659	130744	0.0316168
4013071509	Arizona	AZ	4795609	5490	601	0.132	0.0155	9.5673	0.65	724.68	2.53063e+06	1.64491e+06	0.343003	0.0550651	0.27	0.4	1	Metropolitan	2.15103e+06	0.448543	885720	0.184694	253063	0.0527697
4013071510	Arizona	AZ	2600001	4038	231	0.12	0.025	9.5673	0.65	484.56	1.69211e+06	1.09987e+06	0.423029	0.0913931	0.03	0.2	1	Metropolitan	1.4383e+06	0.553191	592240	0.227785	169211	0.0650813
4013071511	Arizona	AZ	2359945	3468	294	0.161	0.0225	9.5673	0.65	558.348	1949787	1267362	0.53703	0.0877799	0.4	0.6	1	Metropolitan	1.65732e+06	0.70227	682426	0.28917	194979	0.08262
4013071512	Arizona	AZ	2612876	6404	522	0.149	0.022	9.5673	0.65	954.196	3.33211e+06	2.16587e+06	0.828923	0.139803	0.12	0.2	1	Metropolitan	2.8323e+06	1.08398	1.16624e+06	0.446343	333211	0.127527
4013071513	Arizona	AZ	2636709	1662	182	0.123	0.0155	9.5673	0.65	204.426	713869	464015	0.175982	0.02938	0.18	0.2	1	Metropolitan	606788	0.230131	249854	0.0947598	71386.9	0.0270742
4013071514	Arizona	AZ	2958329	3843	322	0.144	0.022	9.5673	0.65	553.392	1.93248e+06	1.25611e+06	0.424602	0.0739851	0.1	0.2	1	Metropolitan	1.64261e+06	0.555249	676368	0.228632	193248	0.0653234
4013071515	Arizona	AZ	2636102	3535	274	0.112	0.0205	9.5673	0.65	395.92	1.38258e+06	898676	0.340911	0.0677632	0.23	0.4	1	Metropolitan	1.17519e+06	0.445807	483902	0.183567	138258	0.0524478
4013071516	Arizona	AZ	2435735	3246	363	0.107	0.014	9.5673	0.65	347.322	1212871	788366	0.323667	0.0557095	0.74	0.8	1	Metropolitan	1.03094e+06	0.423256	424505	0.174282	121287	0.0497949
4013071517	Arizona	AZ	2407663	3836	245	0.141	0.0225	9.5673	0.65	540.876	1888774	1227703	0.509915	0.0876449	0.29	0.4	1	Metropolitan	1.60546e+06	0.666812	661071	0.27457	188877	0.0784484
4013071600	Arizona	AZ	2572803	3943	219	0.196	0.021	9.5673	0.65	772.828	2698765	1754197	0.681823	0.0822847	0.94	1	1	Metropolitan	2.29395e+06	0.891615	944568	0.367136	269877	0.104896
4013071701	Arizona	AZ	1924115	3041	226	0.17	0.0245	9.5673	0.65	516.97	1805293	1173440	0.60986	0.0988895	0.71	0.8	1	Metropolitan	1.5345e+06	0.797509	631852	0.328386	180529	0.0938246
4013071702	Arizona	AZ	3469504	3091	332	0.112	0.023	9.5673	0.65	346.192	1208925	785801	0.226488	0.0524886	0.7	0.8	1	Metropolitan	1.02759e+06	0.296177	423124	0.121955	120892	0.0348443
4013071801	Arizona	AZ	4878862	5205	509	0.114	0.016	9.5673	0.65	593.37	2072086	1346856	0.27606	0.0472226	0.76	0.8	1	Metropolitan	1.76127e+06	0.361001	725230	0.148647	207209	0.0424707
4013071802	Arizona	AZ	2906673	3427	250	0.116	0.02	9.5673	0.65	397.532	1388207	902335	0.310436	0.0581172	0.42	0.6	1	Metropolitan	1.17998e+06	0.405954	485873	0.167158	138821	0.0477593
4013071903	Arizona	AZ	2592602	5632	565	0.153	0.0215	9.5673	0.65	861.696	3.0091e+06	1.95591e+06	0.754421	0.130257	0.37	0.4	1	Metropolitan	2.55773e+06	0.986551	1.05318e+06	0.406227	300910	0.116065
4013071906	Arizona	AZ	2651876	5497	439	0.157	0.02	9.5673	0.65	863.029	3.01375e+06	1.95894e+06	0.738699	0.111065	0.73	0.8	1	Metropolitan	2.56169e+06	0.965992	1.05481e+06	0.397761	301375	0.113646
4013071909	Arizona	AZ	2329013	4030	245	0.141	0.018	9.5673	0.65	568.23	1984296	1289792	0.553794	0.0783043	0.35	0.4	1	Metropolitan	1.68665e+06	0.724192	694504	0.298197	198430	0.085199
4013071910	Arizona	AZ	2569201	6616	841	0.169	0.022	9.5673	0.65	1118.1	3904491	2537919	0.987824	0.179732	0.75	0.8	1	Metropolitan	3.31882e+06	1.29177	1.36657e+06	0.531905	390449	0.151973
4013071911	Arizona	AZ	2604814	3276	350	0.159	0.022	9.5673	0.65	520.884	1.81896e+06	1.18232e+06	0.4539	0.0793469	0.66	0.8	1	Metropolitan	1.54612e+06	0.593561	636636	0.244408	181896	0.0698307
4013071912	Arizona	AZ	1686772	3183	579	0.212	0.0215	9.5673	0.65	674.796	2356431	1531680	0.908054	0.189115	0.84	1	1	Metropolitan	2.00297e+06	1.18746	824751	0.488952	235643	0.139701
4013071913	Arizona	AZ	2159558	5350	552	0.2	0.026	9.5673	0.65	1070	3.73651e+06	2.42873e+06	1.12464	0.186655	0.84	1	1	Metropolitan	3.17603e+06	1.47069	1.30778e+06	0.605577	373651	0.173022
4013071914	Arizona	AZ	1297494	3080	326	0.196	0.023	9.5673	0.65	603.68	2.10809e+06	1.37026e+06	1.05608	0.166892	0.78	0.8	1	Metropolitan	1.79188e+06	1.38103	737831	0.568659	210809	0.162474
4013071915	Arizona	AZ	1281197	3552	326	0.161	0.0175	9.5673	0.65	571.872	1.99701e+06	1.29806e+06	1.01316	0.144133	0.44	0.6	1	Metropolitan	1.69746e+06	1.3249	698955	0.545548	199701	0.155871
4013082002	Arizona	AZ	2646721	7225	967	0.174	0.0195	9.5673	0.65	1257.15	4390049	2853532	1.07814	0.188205	0.47	0.6	1	Metropolitan	3.73154e+06	1.40987	1.53652e+06	0.580536	439005	0.165867
4013082007	Arizona	AZ	1277147	4589	464	0.186	0.021	9.5673	0.65	853.554	2.98067e+06	1.93743e+06	1.517	0.229918	0.49	0.6	1	Metropolitan	2.53357e+06	1.98377	1.04323e+06	0.816846	298067	0.233385
4013082008	Arizona	AZ	1289859	5793	632	0.2	0.0225	9.5673	0.65	1158.6	4.04591e+06	2.62984e+06	2.03886	0.319512	0.42	0.6	1	Metropolitan	3.43902e+06	2.6662	1.41607e+06	1.09785	404591	0.31367
4013082009	Arizona	AZ	1303676	5894	659	0.193	0.022	9.5673	0.65	1137.54	3.97237e+06	2.58204e+06	1.98058	0.316242	0.44	0.6	1	Metropolitan	3.37651e+06	2.59	1.39033e+06	1.06647	397237	0.304705
4013082010	Arizona	AZ	1297867	4996	525	0.202	0.019	9.5673	0.65	1009.19	3.52416e+06	2.29071e+06	1.76498	0.248917	0.45	0.6	1	Metropolitan	2.99554e+06	2.30805	1.23346e+06	0.950373	352416	0.271535
4013082012	Arizona	AZ	2920781	7742	567	0.182	0.0215	9.5673	0.65	1409.04	4.92047e+06	3.19831e+06	1.09502	0.152199	0.52	0.6	2	Metro-Commuting	4.1824e+06	1.43195	1.72217e+06	0.589625	492047	0.168464
4013082016	Arizona	AZ	5179544	2843	307	0.16	0.019	9.5673	0.65	454.88	1.58847e+06	1.03251e+06	0.199343	0.0319958	0.29	0.4	1	Metropolitan	1.3502e+06	0.260679	555965	0.107339	158847	0.0306681
4013082017	Arizona	AZ	2604573	4721	550	0.156	0.0185	9.5673	0.65	736.476	2.57182e+06	1.67168e+06	0.641827	0.106698	0.47	0.6	2	Metro-Commuting	2.18605e+06	0.839312	900138	0.345599	257182	0.0987425
4013082018	Arizona	AZ	1325956	5881	509	0.167	0.0185	9.5673	0.65	982.127	3.42965e+06	2.22927e+06	1.68126	0.236351	0.34	0.4	1	Metropolitan	2.9152e+06	2.19857	1.20038e+06	0.905292	342965	0.258655
4013082019	Arizona	AZ	1830711	2856	326	0.14	0.019	9.5673	0.65	399.84	1.39627e+06	907574	0.495749	0.0879135	0.24	0.4	2	Metro-Commuting	1.18683e+06	0.648287	488693	0.266942	139627	0.0762691
4013082020	Arizona	AZ	1941216	3860	563	0.158	0.0235	9.5673	0.65	609.88	2129740	1384331	0.713126	0.148555	0.28	0.4	2	Metro-Commuting	1.81028e+06	0.932549	745409	0.383991	212974	0.109712
4013082021	Arizona	AZ	2655896	2457	405	0.135	0.0175	9.5673	0.65	331.695	1.1583e+06	752895	0.283481	0.0594462	0.25	0.4	2	Metro-Commuting	984555	0.370706	405405	0.152643	115830	0.0436124
4013082022	Arizona	AZ	3712411	4824	459	0.153	0.0165	9.5673	0.65	738.072	2577395	1675307	0.451272	0.0649009	0.35	0.4	2	Metro-Commuting	2.19079e+06	0.590125	902088	0.242993	257740	0.0694264
4013082023	Arizona	AZ	3148737	5347	409	0.149	0.0195	9.5673	0.65	796.703	2.78214e+06	1.80839e+06	0.574322	0.0870597	0.31	0.4	2	Metro-Commuting	2.36482e+06	0.751037	973748	0.30925	278214	0.0883573
4013082024	Arizona	AZ	3195678	4533	482	0.167	0.0175	9.5673	0.65	757.011	2643531	1718295	0.537694	0.080272	0.44	0.6	1	Metropolitan	2.247e+06	0.703138	925236	0.289527	264353	0.0827221
4013082025	Arizona	AZ	3881517	2799	262	0.159	0.018	9.5673	0.65	445.041	1.55411e+06	1.01017e+06	0.260252	0.0382294	0.35	0.4	2	Metro-Commuting	1.321e+06	0.34033	543939	0.140136	155411	0.0400388
4013082026	Arizona	AZ	2533762	6119	532	0.154	0.018	9.5673	0.65	942.326	3290663	2138931	0.844172	0.122973	0.42	0.6	2	Metro-Commuting	2.79706e+06	1.10392	1.15173e+06	0.454554	329066	0.129873
4013082027	Arizona	AZ	6227027	4705	475	0.159	0.02	9.5673	0.65	748.095	2612396	1698057	0.272691	0.0439823	0.48	0.6	1	Metropolitan	2.22054e+06	0.356597	914339	0.146834	261240	0.0419525
4013082028	Arizona	AZ	1280712	4671	427	0.177	0.019	9.5673	0.65	826.767	2887124	1876630	1.4653	0.2066	0.48	0.6	1	Metropolitan	2.45406e+06	1.91616	1.01049e+06	0.789009	288712	0.225431
4013082203	Arizona	AZ	5141203	11710	952	0.145	0.02	9.5673	0.65	1697.95	5929351	3854078	0.749645	0.120024	0.48	0.6	1	Metropolitan	5.03995e+06	0.980305	2.07527e+06	0.403655	592935	0.11533
4013082204	Arizona	AZ	9560682	6953	918	0.159	0.0185	9.5673	0.65	1105.53	3860572	2509372	0.262468	0.0461896	0.57	0.6	1	Metropolitan	3.28149e+06	0.343227	1.3512e+06	0.141329	386057	0.0403797
4013082205	Arizona	AZ	2510746	7008	602	0.166	0.0185	9.5673	0.65	1163.33	4062416	2640571	1.05171	0.147986	0.77	0.8	1	Metropolitan	3.45305e+06	1.37531	1.42185e+06	0.566304	406242	0.161801
4013082206	Arizona	AZ	6827645	5036	344	0.149	0.0185	9.5673	0.65	750.364	2620319	1703208	0.249458	0.0353509	0.52	0.6	1	Metropolitan	2.22727e+06	0.326214	917112	0.134323	262032	0.0383781
4013082207	Arizona	AZ	10796522	3687	308	0.182	0.0145	9.5673	0.65	671.034	2343294	1523141	0.141077	0.0162855	0.44	0.6	2	Metro-Commuting	1.9918e+06	0.184485	820153	0.0759645	234329	0.0217042
4013082208	Arizona	AZ	18953596	3070	361	0.17	0.015	9.5673	0.65	521.9	1822508	1184631	0.0625016	0.00918854	0.78	0.8	1	Metropolitan	1.54913e+06	0.0817329	637878	0.0336547	182251	0.00961563
4013082209	Arizona	AZ	954053	3058	457	0.192	0.0195	9.5673	0.65	587.136	2050317	1332706	1.39689	0.252402	0.77	0.8	2	Metro-Commuting	1.74277e+06	1.8267	717611	0.752171	205032	0.214906
4013082210	Arizona	AZ	2194260	5138	478	0.167	0.0155	9.5673	0.65	858.046	2.99635e+06	1.94763e+06	0.887602	0.116643	0.39	0.4	1	Metropolitan	2.5469e+06	1.16071	1.04872e+06	0.477939	299635	0.136554
4013082211	Arizona	AZ	4149441	6171	493	0.149	0.018	9.5673	0.65	919.479	3210880	2087072	0.502977	0.0728471	0.3	0.4	2	Metro-Commuting	2.72925e+06	0.657739	1.12381e+06	0.270834	321088	0.077381
4013083000	Arizona	AZ	12889984	7246	24	0.166	0.0185	9.5673	0.65	1202.84	4.20038e+06	2.73025e+06	0.211812	0.0236159	0.9	1	1	Metropolitan	3.57032e+06	0.276984	1.47013e+06	0.114052	420038	0.0325864
4013092305	Arizona	AZ	2506384	4425	322	0.2	0.025	9.5673	0.65	885	3.09048e+06	2.00881e+06	0.801477	0.115924	0.51	0.6	1	Metropolitan	2.62691e+06	1.04809	1.08167e+06	0.431565	309048	0.123304
4013092306	Arizona	AZ	2565725	6429	665	0.166	0.023	9.5673	0.65	1067.21	3.72678e+06	2.42241e+06	0.944141	0.163248	0.23	0.4	1	Metropolitan	3.16776e+06	1.23465	1.30437e+06	0.508384	372678	0.145253
4013092307	Arizona	AZ	2566250	6183	906	0.184	0.0195	9.5673	0.65	1137.67	3972824	2582336	1.00627	0.181972	0.52	0.6	1	Metropolitan	3.3769e+06	1.31589	1.39049e+06	0.541837	397282	0.15481
4013092308	Arizona	AZ	2554778	7129	1143	0.193	0.0245	9.5673	0.65	1375.9	4.80472e+06	3.12307e+06	1.22244	0.24999	0.48	0.6	1	Metropolitan	4.08401e+06	1.59858	1.68165e+06	0.658238	480472	0.188068
4013092309	Arizona	AZ	2554953	6188	532	0.168	0.0215	9.5673	0.65	1039.58	3630294	2359691	0.923575	0.14239	0.29	0.4	1	Metropolitan	3.08575e+06	1.20775	1.2706e+06	0.49731	363029	0.142088
4013092311	Arizona	AZ	647197	3637	504	0.22	0.019	9.5673	0.65	800.14	2.79414e+06	1.81619e+06	2.80624	0.458217	0.72	0.8	1	Metropolitan	2.37502e+06	3.6697	977949	1.51105	279414	0.43173
4013092312	Arizona	AZ	1832030	5161	526	0.161	0.0185	9.5673	0.65	830.921	2901630	1886059	1.02949	0.158123	0.77	0.8	1	Metropolitan	2.46639e+06	1.34626	1.01557e+06	0.554342	290163	0.158383
4013092401	Arizona	AZ	1289181	4933	557	0.194	0.0195	9.5673	0.65	957.002	3.34191e+06	2.17224e+06	1.68498	0.25472	0.67	0.8	1	Metropolitan	2.84063e+06	2.20343	1.16967e+06	0.907297	334191	0.259228
4013092402	Arizona	AZ	1287698	3453	383	0.183	0.02	9.5673	0.65	631.899	2.20663e+06	1.43431e+06	1.11386	0.173444	0.51	0.6	1	Metropolitan	1.87564e+06	1.45658	772321	0.599769	220663	0.171363
4013092500	Arizona	AZ	2631636	4771	503	0.158	0.0195	9.5673	0.65	753.818	2.63238e+06	1.71105e+06	0.650184	0.105537	0.75	0.8	1	Metropolitan	2.23752e+06	0.850241	921333	0.350099	263238	0.100028
4013092600	Arizona	AZ	2513156	3171	513	0.292	0.029	9.5673	0.65	925.932	3233414	2101719	0.836287	0.158753	0.84	1	1	Metropolitan	2.7484e+06	1.09361	1.13169e+06	0.450308	323341	0.12866
4013092705	Arizona	AZ	2592987	4612	358	0.175	0.019	9.5673	0.65	807.1	2818445	1831989	0.706517	0.094296	0.74	0.8	1	Metropolitan	2.39568e+06	0.923907	986456	0.380432	281845	0.108695
4013092708	Arizona	AZ	2605771	2197	192	0.161	0.0245	9.5673	0.65	353.717	1.2352e+06	802882	0.308117	0.0540692	0.43	0.6	1	Metropolitan	1.04992e+06	0.402922	432321	0.165909	123520	0.0474026
4013092709	Arizona	AZ	2573531	4283	434	0.158	0.02	9.5673	0.65	676.714	2.36313e+06	1.53603e+06	0.596858	0.0967776	0.39	0.4	1	Metropolitan	2.00866e+06	0.780507	827095	0.321385	236313	0.0918244
4013092710	Arizona	AZ	2580288	5005	323	0.159	0.022	9.5673	0.65	795.795	2.77897e+06	1.80633e+06	0.700049	0.10688	0.21	0.4	1	Metropolitan	2.36212e+06	0.915449	972639	0.37695	277897	0.1077
4013092711	Arizona	AZ	2565812	3513	325	0.191	0.017	9.5673	0.65	670.983	2343116	1523025	0.593584	0.0762026	0.59	0.6	1	Metropolitan	1.99165e+06	0.776225	820091	0.319622	234312	0.0913206
4013092712	Arizona	AZ	2549968	6101	622	0.164	0.0165	9.5673	0.65	1000.56	3.49403e+06	2.27112e+06	0.890647	0.127572	0.26	0.4	1	Metropolitan	2.96993e+06	1.16469	1.22291e+06	0.479579	349403	0.137023
4013092713	Arizona	AZ	2589423	5351	593	0.163	0.017	9.5673	0.65	872.213	3.04582e+06	1.97979e+06	0.764566	0.116351	0.39	0.4	1	Metropolitan	2.58895e+06	0.999818	1.06604e+06	0.41169	304582	0.117626
4013092715	Arizona	AZ	1286319	4504	341	0.179	0.0155	9.5673	0.65	806.216	2815358	1829983	1.42265	0.163637	0.46	0.6	1	Metropolitan	2.39305e+06	1.86039	985375	0.766043	281536	0.218869
4013092716	Arizona	AZ	1319520	4311	445	0.169	0.0205	9.5673	0.65	728.559	2.54418e+06	1.65371e+06	1.25327	0.199618	0.47	0.6	1	Metropolitan	2.16255e+06	1.63889	890461	0.674837	254418	0.192811
4013092717	Arizona	AZ	1297313	5547	507	0.213	0.016	9.5673	0.65	1181.51	4125913	2681843	2.06723	0.244569	0.46	0.6	1	Metropolitan	3.50703e+06	2.7033	1.44407e+06	1.11312	412591	0.318035
4013092718	Arizona	AZ	1300438	3945	446	0.218	0.015	9.5673	0.65	860.01	3.00321e+06	1.95209e+06	1.5011	0.198666	0.47	0.6	1	Metropolitan	2.55273e+06	1.96298	1.05112e+06	0.808284	300321	0.230938
4013092719	Arizona	AZ	2568027	4886	559	0.147	0.0155	9.5673	0.65	718.242	2.50815e+06	1.6303e+06	0.634844	0.0987735	0.31	0.4	1	Metropolitan	2.13193e+06	0.83018	877852	0.341839	250815	0.0976683
4013092720	Arizona	AZ	23754286	6144	389	0.154	0.015	9.5673	0.65	946.176	3304108	2147670	0.0904119	0.0105033	0.68	0.8	1	Metropolitan	2.80849e+06	0.118231	1.15644e+06	0.0486833	330411	0.0139095
4013092721	Arizona	AZ	2536611	3689	320	0.131	0.0215	9.5673	0.65	483.259	1.68757e+06	1.09692e+06	0.432436	0.0802756	0.03	0.2	1	Metropolitan	1.43444e+06	0.565493	590650	0.23285	168757	0.0665286
4013092723	Arizona	AZ	2589403	3837	461	0.149	0.0225	9.5673	0.65	571.713	1.99646e+06	1.2977e+06	0.501157	0.0967092	0.39	0.4	1	Metropolitan	1.69699e+06	0.65536	698761	0.269854	199646	0.0771011
4013092724	Arizona	AZ	2564076	3976	364	0.187	0.0265	9.5673	0.65	743.512	2596392	1687655	0.658192	0.111044	0.87	1	1	Metropolitan	2.20693e+06	0.860713	908737	0.354411	259639	0.10126
4013092801	Arizona	AZ	1256245	5350	542	0.26	0.027	9.5673	0.65	1391	4857462	3157350	2.51332	0.364626	0.86	1	1	Metropolitan	4.12884e+06	3.28665	1.70011e+06	1.35333	485746	0.386665
4013092802	Arizona	AZ	1259328	6747	471	0.234	0.026	9.5673	0.65	1578.8	5.51326e+06	3.58362e+06	2.84566	0.373411	0.8	1	1	Metropolitan	4.68627e+06	3.72125	1.92964e+06	1.53228	551326	0.437794
4013092900	Arizona	AZ	2630303	3303	343	0.223	0.0255	9.5673	0.65	736.569	2.57215e+06	1.6719e+06	0.635628	0.0981828	0.85	1	1	Metropolitan	2.18632e+06	0.831206	900251	0.342261	257215	0.097789
4013093001	Arizona	AZ	1434092	5696	437	0.235	0.019	9.5673	0.65	1338.56	4.67434e+06	3.03832e+06	2.11864	0.236139	0.8	1	1	Metropolitan	3.97319e+06	2.77052	1.63602e+06	1.1408	467434	0.325944
4013093002	Arizona	AZ	1112562	4905	539	0.241	0.022	9.5673	0.65	1182.11	4.12799e+06	2.68319e+06	2.41172	0.344535	0.88	1	1	Metropolitan	3.50879e+06	3.15379	1.4448e+06	1.29862	412799	0.371034
4013093101	Arizona	AZ	1255749	5040	524	0.22	0.0215	9.5673	0.65	1108.8	3.872e+06	2.5168e+06	2.00422	0.28598	0.94	1	1	Metropolitan	3.2912e+06	2.62091	1.3552e+06	1.0792	387200	0.308342
4013093104	Arizona	AZ	3954477	5107	538	0.271	0.023	9.5673	0.65	1384	4.83301e+06	3.14145e+06	0.794405	0.107467	0.92	1	1	Metropolitan	4.10806e+06	1.03884	1.69155e+06	0.427756	483301	0.122216
4013093105	Arizona	AZ	1253906	5467	763	0.241	0.023	9.5673	0.65	1317.55	4600959	2990623	2.38505	0.403251	0.77	0.8	1	Metropolitan	3.91082e+06	3.11891	1.61034e+06	1.28426	460096	0.36693
4013093106	Arizona	AZ	1276132	5293	631	0.205	0.018	9.5673	0.65	1085.07	3.78912e+06	2.46293e+06	1.92999	0.285754	0.7	0.8	1	Metropolitan	3.22075e+06	2.52384	1.32619e+06	1.03923	378912	0.296922
4013093200	Arizona	AZ	5198821	4053	598	0.219	0.014	9.5673	0.65	887.607	3.09958e+06	2.01473e+06	0.387535	0.0623152	0.9	1	1	Metropolitan	2.63464e+06	0.506777	1.08485e+06	0.208673	309958	0.0596208
4013103205	Arizona	AZ	2635515	2943	197	0.135	0.029	9.5673	0.65	397.305	1387415	901820	0.34218	0.0769913	0.13	0.2	1	Metropolitan	1.1793e+06	0.447466	485595	0.184251	138741	0.052643
4013103206	Arizona	AZ	2573798	2624	180	0.101	0.025	9.5673	0.65	265.024	925481	601563	0.233726	0.0600334	0.02	0.2	1	Metropolitan	786659	0.305641	323918	0.125852	92548.1	0.0359578
4013103207	Arizona	AZ	2420553	2625	215	0.113	0.0245	9.5673	0.65	296.625	1.03583e+06	673292	0.278156	0.0644679	0.27	0.4	1	Metropolitan	880459	0.363743	362542	0.149776	103583	0.0427933
4013103208	Arizona	AZ	2777561	3709	353	0.089	0.014	9.5673	0.65	330.101	1.15273e+06	749277	0.269761	0.0495967	0.02	0.2	1	Metropolitan	979824	0.352764	403457	0.145256	115273	0.0415017
4013103209	Arizona	AZ	6596692	5276	410	0.105	0.0215	9.5673	0.65	553.98	1934534	1257447	0.190618	0.0417476	0.06	0.2	1	Metropolitan	1.64435e+06	0.249269	677087	0.10264	193453	0.0293258
4013103210	Arizona	AZ	2335896	7348	702	0.148	0.029	9.5673	0.65	1087.5	3797634	2468462	1.05675	0.230367	0.31	0.4	1	Metropolitan	3.22799e+06	1.38191	1.32917e+06	0.56902	379763	0.162577
4013103211	Arizona	AZ	2713637	4323	321	0.123	0.031	9.5673	0.65	531.729	1.85683e+06	1.20694e+06	0.444769	0.11686	0.02	0.2	1	Metropolitan	1.57831e+06	0.581621	649891	0.239491	185683	0.068426
4013103212	Arizona	AZ	2606852	4244	263	0.103	0.025	9.5673	0.65	437.132	1.52649e+06	992221	0.38062	0.0953471	0.01	0.2	1	Metropolitan	1.29752e+06	0.497734	534273	0.204949	152649	0.058557
4013103214	Arizona	AZ	2598233	4401	258	0.11	0.0285	9.5673	0.65	484.11	1.69054e+06	1.09885e+06	0.422923	0.112345	0.02	0.2	1	Metropolitan	1.43696e+06	0.553053	591690	0.227728	169054	0.0650651
4013103215	Arizona	AZ	2710636	3224	278	0.125	0.0295	9.5673	0.65	403	1.4073e+06	914746	0.337466	0.0847914	0.03	0.2	1	Metropolitan	1.19621e+06	0.441301	492556	0.181712	140730	0.0519178
4013103216	Arizona	AZ	2598627	4954	577	0.114	0.024	9.5673	0.65	564.756	1972164	1281907	0.493302	0.118687	0.06	0.2	1	Metropolitan	1.67634e+06	0.645087	690258	0.265624	197216	0.0758926
4013103217	Arizona	AZ	2589034	6068	596	0.107	0.023	9.5673	0.65	649.276	2.26731e+06	1.47375e+06	0.569229	0.134526	0.1	0.2	1	Metropolitan	1.92722e+06	0.744377	793560	0.306508	226731	0.0875737
4013103219	Arizona	AZ	2865636	3263	244	0.106	0.0235	9.5673	0.65	345.878	1207828	785088	0.273967	0.0640998	0.21	0.4	1	Metropolitan	1.02665e+06	0.358264	422740	0.14752	120783	0.0421487
4013103220	Arizona	AZ	2171940	3095	326	0.11	0.026	9.5673	0.65	340.45	1.18887e+06	772768	0.355796	0.0920697	0.28	0.4	1	Metropolitan	1.01054e+06	0.465272	416106	0.191582	118887	0.0547379
4013103302	Arizona	AZ	2499628	7237	537	0.188	0.0265	9.5673	0.65	1360.56	4751149	3088247	1.23548	0.196806	0.3	0.4	1	Metropolitan	4.03848e+06	1.61563	1.6629e+06	0.66526	475115	0.190074
4013103303	Arizona	AZ	2550450	3739	240	0.137	0.0225	9.5673	0.65	512.243	1788786	1162711	0.455885	0.0803868	0.44	0.6	1	Metropolitan	1.52047e+06	0.596157	626075	0.245476	178879	0.0701361
4013103304	Arizona	AZ	954815	5304	678	0.234	0.0315	9.5673	0.65	1241.14	4.33413e+06	2.81718e+06	2.9505	0.547724	0.53	0.6	1	Metropolitan	3.68401e+06	3.85835	1.51694e+06	1.58873	433413	0.453923
4013103305	Arizona	AZ	810660	3234	333	0.213	0.024	9.5673	0.65	688.842	2.40548e+06	1.56356e+06	1.92875	0.294401	0.57	0.6	1	Metropolitan	2.04466e+06	2.52221	841918	1.03856	240548	0.296731
4013103306	Arizona	AZ	767902	4466	505	0.22	0.0235	9.5673	0.65	982.52	3.43102e+06	2.23017e+06	2.90423	0.451759	0.53	0.6	1	Metropolitan	2.91637e+06	3.79784	1.20086e+06	1.56382	343102	0.446805
4013103400	Arizona	AZ	2723318	4728	421	0.159	0.029	9.5673	0.65	751.752	2625166	1706358	0.626573	0.127173	0.18	0.2	1	Metropolitan	2.23139e+06	0.819365	918808	0.337386	262517	0.0963959
4013103501	Arizona	AZ	2006860	3040	350	0.148	0.028	9.5673	0.65	449.92	1571150	1021247	0.508878	0.1127	0.21	0.4	1	Metropolitan	1.33548e+06	0.665456	549902	0.274011	157115	0.078289
4013103502	Arizona	AZ	4457245	6195	411	0.125	0.0215	9.5673	0.65	774.375	2704167	1757709	0.394349	0.0726988	0.14	0.2	1	Metropolitan	2.29854e+06	0.515687	946459	0.212342	270417	0.060669
4013103604	Arizona	AZ	3103636	4843	477	0.163	0.023	9.5673	0.65	789.409	2756667	1791834	0.577334	0.0993471	0.4	0.6	1	Metropolitan	2.34317e+06	0.754975	964834	0.310872	275667	0.0888206
4013103605	Arizona	AZ	6109830	6154	529	0.109	0.0185	9.5673	0.65	670.786	2342428	1522578	0.249201	0.047411	0.1	0.2	1	Metropolitan	1.99106e+06	0.325879	819850	0.134185	234243	0.0383387
4013103606	Arizona	AZ	2424890	4778	344	0.162	0.027	9.5673	0.65	774.036	2.70298e+06	1.75694e+06	0.724544	0.131543	0.27	0.4	1	Metropolitan	2.29754e+06	0.947481	946044	0.390139	270298	0.111468
4013103607	Arizona	AZ	2490220	4566	433	0.115	0.0255	9.5673	0.65	525.09	1.83365e+06	1.19187e+06	0.478621	0.115427	0.04	0.2	1	Metropolitan	1.5586e+06	0.625889	641777	0.257719	183365	0.073634
4013103608	Arizona	AZ	2462945	4413	284	0.153	0.0275	9.5673	0.65	675.189	2.3578e+06	1.53257e+06	0.622252	0.118796	0.35	0.4	1	Metropolitan	2.00413e+06	0.813714	825231	0.335059	235780	0.0957311
4013103609	Arizona	AZ	2495480	5647	623	0.152	0.022	9.5673	0.65	858.344	2.99739e+06	1.94831e+06	0.780734	0.142085	0.43	0.6	1	Metropolitan	2.54778e+06	1.02096	1.04909e+06	0.420395	299739	0.120113
4013103611	Arizona	AZ	5218240	5244	302	0.122	0.0265	9.5673	0.65	639.768	2.23411e+06	1.45217e+06	0.278288	0.0625362	0.04	0.2	1	Metropolitan	1.89899e+06	0.363915	781939	0.149847	223411	0.0428135
4013103612	Arizona	AZ	2007820	5573	565	0.125	0.018	9.5673	0.65	696.625	2432659	1581229	0.787535	0.138692	0.14	0.2	1	Metropolitan	2.06776e+06	1.02985	851431	0.424057	243266	0.121159
4013103614	Arizona	AZ	2071505	2909	252	0.11	0.02	9.5673	0.65	319.99	1117426	726327	0.350627	0.0706166	0.08	0.2	1	Metropolitan	949812	0.458513	391099	0.188799	111743	0.0539427
4013103615	Arizona	AZ	7191919	5990	676	0.242	0.024	9.5673	0.65	1449.58	5062027	3290317	0.457502	0.0687344	0.74	0.8	1	Metropolitan	4.30272e+06	0.598272	1.77171e+06	0.246347	506203	0.0703849
4013103701	Arizona	AZ	2572817	4635	635	0.162	0.028	9.5673	0.65	750.87	2622086	1704356	0.662447	0.146103	0.32	0.4	1	Metropolitan	2.22877e+06	0.866278	917730	0.356703	262209	0.101915
4013103702	Arizona	AZ	4717370	3423	337	0.147	0.027	9.5673	0.65	503.181	1757141	1142141	0.242114	0.0504555	0.23	0.4	1	Metropolitan	1.49357e+06	0.316611	614999	0.130369	175714	0.0372483
4013103900	Arizona	AZ	2522510	6272	688	0.192	0.0225	9.5673	0.65	1204.22	4.20523e+06	2.7334e+06	1.0836	0.173936	0.43	0.6	1	Metropolitan	3.57444e+06	1.41702	1.47183e+06	0.583478	420523	0.166708
4013104000	Arizona	AZ	2563951	7256	550	0.191	0.024	9.5673	0.65	1385.9	4.83964e+06	3.14576e+06	1.22692	0.180047	0.58	0.6	1	Metropolitan	4.11369e+06	1.60443	1.69387e+06	0.66065	483964	0.188757
4013104100	Arizona	AZ	2564317	7241	726	0.183	0.03	9.5673	0.65	1325.1	4.62735e+06	3.00777e+06	1.17293	0.225396	0.66	0.8	1	Metropolitan	3.93324e+06	1.53384	1.61957e+06	0.63158	462735	0.180451
4013104202	Arizona	AZ	2578358	5346	399	0.171	0.0265	9.5673	0.65	914.166	3.19233e+06	2.07501e+06	0.804781	0.138428	0.21	0.4	1	Metropolitan	2.71348e+06	1.05241	1.11731e+06	0.433343	319233	0.123812
4013104203	Arizona	AZ	2582690	7325	629	0.164	0.021	9.5673	0.65	1201.3	4.19502e+06	2.72676e+06	1.05578	0.162776	0.53	0.6	1	Metropolitan	3.56576e+06	1.38064	1.46826e+06	0.568499	419502	0.162428
4013104204	Arizona	AZ	1511534	3883	507	0.158	0.0235	9.5673	0.65	613.514	2142430	1392580	0.921302	0.182339	0.35	0.4	1	Metropolitan	1.82107e+06	1.20478	749851	0.496086	214243	0.141739
4013104205	Arizona	AZ	3496005	5948	786	0.187	0.02	9.5673	0.65	1112.28	3884140	2524691	0.722164	0.12277	0.74	0.8	1	Metropolitan	3.30152e+06	0.944369	1.35945e+06	0.388858	388414	0.111102
4013104206	Arizona	AZ	1653316	4376	425	0.18	0.0225	9.5673	0.65	787.68	2.75063e+06	1.78791e+06	1.08141	0.171182	0.54	0.6	1	Metropolitan	2.33803e+06	1.41415	962720	0.582297	275063	0.16637
4013104207	Arizona	AZ	2649677	4257	417	0.155	0.024	9.5673	0.65	659.835	2304186	1497721	0.565247	0.103566	0.21	0.4	1	Metropolitan	1.95856e+06	0.739169	806465	0.304364	230419	0.086961
4013104212	Arizona	AZ	2581210	6230	780	0.149	0.023	9.5673	0.65	928.27	3.24158e+06	2.10703e+06	0.816294	0.162241	0.36	0.4	1	Metropolitan	2.75534e+06	1.06746	1.13455e+06	0.439543	324158	0.125584
4013104214	Arizona	AZ	2427289	2424	140	0.144	0.0245	9.5673	0.65	349.056	1218926	792302	0.326414	0.0586484	0.15	0.2	1	Metropolitan	1.03609e+06	0.42685	426624	0.175762	121893	0.0502176
4013104215	Arizona	AZ	2310146	4000	408	0.168	0.0205	9.5673	0.65	672	2.34667e+06	1.52533e+06	0.660276	0.10501	0.38	0.4	1	Metropolitan	1.99467e+06	0.863438	821334	0.355533	234667	0.101581
4013104216	Arizona	AZ	2492477	5545	441	0.179	0.026	9.5673	0.65	992.555	3.46607e+06	2.25294e+06	0.903897	0.149685	0.24	0.4	1	Metropolitan	2.94616e+06	1.18202	1.21312e+06	0.486714	346607	0.139061
4013104217	Arizona	AZ	2559537	5645	582	0.163	0.0215	9.5673	0.65	920.135	3213171	2088561	0.815992	0.136609	0.37	0.4	1	Metropolitan	2.7312e+06	1.06707	1.12461e+06	0.43938	321317	0.125537
4013104218	Arizona	AZ	2582894	4081	432	0.172	0.0235	9.5673	0.65	701.932	2.45119e+06	1.59327e+06	0.616856	0.106616	0.27	0.4	1	Metropolitan	2.08351e+06	0.806658	857917	0.332153	245119	0.094901
4013104219	Arizona	AZ	2574890	3284	226	0.153	0.022	9.5673	0.65	502.452	1754595	1140487	0.442926	0.0706072	0.3	0.4	1	Metropolitan	1.49141e+06	0.579211	614108	0.238499	175459	0.0681425
4013104221	Arizona	AZ	2570348	5974	464	0.175	0.023	9.5673	0.65	1045.45	3650779	2373006	0.923224	0.140942	0.25	0.4	1	Metropolitan	3.10316e+06	1.20729	1.27777e+06	0.49712	365078	0.142034
4013104222	Arizona	AZ	2507770	6079	531	0.163	0.0255	9.5673	0.65	990.877	3460206	2249134	0.896866	0.160697	0.09	0.2	1	Metropolitan	2.94118e+06	1.17283	1.21107e+06	0.482928	346021	0.137979
4013104223	Arizona	AZ	2480463	2120	390	0.129	0.027	9.5673	0.65	273.48	955010	620756	0.250258	0.0697362	0.03	0.2	1	Metropolitan	811758	0.327261	334253	0.134754	95501	0.0385013
4013104224	Arizona	AZ	2554224	6002	615	0.149	0.0195	9.5673	0.65	894.298	3122946	2029915	0.794729	0.132095	0.33	0.4	1	Metropolitan	2.6545e+06	1.03926	1.09303e+06	0.427931	312295	0.122266
4013104225	Arizona	AZ	2511569	4012	393	0.176	0.023	9.5673	0.65	706.112	2465789	1602763	0.638152	0.104222	0.2	0.4	1	Metropolitan	2.09592e+06	0.834506	863026	0.34362	246579	0.0981772
4013104226	Arizona	AZ	2558853	4450	393	0.177	0.025	9.5673	0.65	787.65	2.75052e+06	1.78784e+06	0.698688	0.116388	0.21	0.4	1	Metropolitan	2.33795e+06	0.913669	962684	0.376217	275052	0.107491
4013104227	Arizona	AZ	1057553	2197	282	0.185	0.021	9.5673	0.65	406.445	1419332	922566	0.872359	0.149479	0.36	0.4	1	Metropolitan	1.20643e+06	1.14078	496766	0.469732	141933	0.134209
4013104301	Arizona	AZ	1486942	4015	302	0.172	0.023	9.5673	0.65	690.58	2.41155e+06	1.56751e+06	1.05418	0.161737	0.56	0.6	1	Metropolitan	2.04982e+06	1.37855	844042	0.567636	241155	0.162182
4013104302	Arizona	AZ	1080769	3862	427	0.194	0.022	9.5673	0.65	749.228	2616353	1700629	1.57354	0.249218	0.73	0.8	1	Metropolitan	2.2239e+06	2.0577	915723	0.847289	261635	0.242082
4013104401	Arizona	AZ	2549151	4591	561	0.158	0.0165	9.5673	0.65	725.378	2533067	1646493	0.645899	0.103822	0.83	1	1	Metropolitan	2.15311e+06	0.844637	886573	0.347792	253307	0.099369
4013104402	Arizona	AZ	2581497	2703	415	0.126	0.0215	9.5673	0.65	340.578	1.18932e+06	773058	0.299461	0.0687384	0.7	0.8	1	Metropolitan	1.01092e+06	0.391603	416262	0.161248	118932	0.046071
4013104501	Arizona	AZ	1250983	4321	525	0.278	0.0255	9.5673	0.65	1201.24	4.1948e+06	2.72662e+06	2.17958	0.331812	0.84	1	1	Metropolitan	3.56558e+06	2.85022	1.46818e+06	1.17362	419480	0.33532
4013104502	Arizona	AZ	1342092	5884	543	0.243	0.021	9.5673	0.65	1429.81	4.993e+06	3.24545e+06	2.4182	0.305735	0.82	1	1	Metropolitan	4.24405e+06	3.16226	1.74755e+06	1.30211	499300	0.372031
4013104600	Arizona	AZ	2621290	4026	413	0.182	0.0185	9.5673	0.65	732.732	2.55875e+06	1.66319e+06	0.634491	0.0916301	0.48	0.6	1	Metropolitan	2.17494e+06	0.829719	895562	0.341649	255875	0.0976141
4013104701	Arizona	AZ	1067299	2836	440	0.213	0.0345	9.5673	0.65	604.068	2109444	1371139	1.28468	0.288141	0.52	0.6	1	Metropolitan	1.79303e+06	1.67997	738306	0.691751	210944	0.197643
4013104702	Arizona	AZ	1443266	4289	375	0.201	0.0245	9.5673	0.65	862.089	3010470	1956806	1.35582	0.203381	0.55	0.6	1	Metropolitan	2.5589e+06	1.77299	1.05366e+06	0.730056	301047	0.208587
4013104801	Arizona	AZ	5873834	3609	305	0.12	0.0235	9.5673	0.65	433.08	1512343	983023	0.167356	0.0356955	0.12	0.2	1	Metropolitan	1.28549e+06	0.218851	529320	0.0901149	151234	0.0257471
4013104802	Arizona	AZ	3335040	5736	521	0.118	0.0235	9.5673	0.65	676.848	2363597	1536338	0.460666	0.100834	0.21	0.4	1	Metropolitan	2.00906e+06	0.602409	827259	0.248051	236360	0.0708716
4013104900	Arizona	AZ	2584777	4437	331	0.126	0.026	9.5673	0.65	559.062	1.95228e+06	1.26898e+06	0.490945	0.107723	0.1	0.2	1	Metropolitan	1.65944e+06	0.642005	683298	0.264355	195228	0.0755299
4013105002	Arizona	AZ	8054729	3026	371	0.08	0.0225	9.5673	0.65	242.08	845359	549483	0.0682187	0.0209303	0.04	0.2	1	Metropolitan	718555	0.0892091	295876	0.0367332	84535.9	0.0104952
4013105003	Arizona	AZ	10606363	4694	268	0.083	0.025	9.5673	0.65	389.602	1360515	884335	0.0833778	0.025561	0.03	0.2	1	Metropolitan	1.15644e+06	0.109032	476180	0.0448957	136052	0.0128274
4013105004	Arizona	AZ	12691450	3649	265	0.081	0.0225	9.5673	0.65	295.569	1.03215e+06	670895	0.052862	0.0151774	0.03	0.2	1	Metropolitan	877324	0.0691272	361251	0.0284641	103215	0.00813261
4013105101	Arizona	AZ	6210895	4381	166	0.092	0.0235	9.5673	0.65	403.052	1.40748e+06	914864	0.1473	0.0380372	0.03	0.2	1	Metropolitan	1.19636e+06	0.192623	492619	0.0793153	140748	0.0226615
4013105102	Arizona	AZ	18985652	4573	368	0.097	0.019	9.5673	0.65	443.581	1549013	1006859	0.0530326	0.0112303	0.09	0.2	1	Metropolitan	1.31666e+06	0.0693503	542155	0.028556	154901	0.00815886
4013105103	Arizona	AZ	9879112	3236	279	0.088	0.0205	9.5673	0.65	284.768	994428	646378	0.0654288	0.0162523	0.07	0.2	1	Metropolitan	845264	0.0855607	348050	0.0352309	99442.8	0.010066
4013105200	Arizona	AZ	4058547	6975	677	0.164	0.0265	9.5673	0.65	1143.9	3994573	2596472	0.639754	0.120591	0.39	0.4	1	Metropolitan	3.39539e+06	0.836602	1.3981e+06	0.344483	399457	0.0984237
4013105300	Arizona	AZ	2654236	5417	661	0.118	0.016	9.5673	0.65	639.206	2.23215e+06	1.4509e+06	0.546634	0.0997143	0.26	0.4	1	Metropolitan	1.89733e+06	0.71483	781252	0.294342	223215	0.0840976
4013105400	Arizona	AZ	2568620	4216	326	0.116	0.023	9.5673	0.65	489.056	1.70782e+06	1.11008e+06	0.43217	0.0919744	0.44	0.6	1	Metropolitan	1.45164e+06	0.565145	597735	0.232707	170782	0.0664877
4013105501	Arizona	AZ	1288060	2609	182	0.215	0.015	9.5673	0.65	560.935	1958821	1273234	0.98849	0.0975241	0.82	1	1	Metropolitan	1.665e+06	1.29264	685587	0.532264	195882	0.152075
4013105502	Arizona	AZ	639839	2011	255	0.215	0.0215	9.5673	0.65	432.365	1.50985e+06	981400	1.53382	0.247697	0.87	1	1	Metropolitan	1.28337e+06	2.00577	528446	0.825905	150985	0.235973
4013105503	Arizona	AZ	650698	3684	438	0.18	0.02	9.5673	0.65	663.12	2.31566e+06	1.50518e+06	2.31317	0.376423	0.52	0.6	1	Metropolitan	1.96831e+06	3.02492	810480	1.24556	231566	0.355873
4013105601	Arizona	AZ	1283745	3989	453	0.227	0.0265	9.5673	0.65	905.503	3.16207e+06	2.05535e+06	1.60106	0.260754	0.78	0.8	1	Metropolitan	2.68776e+06	2.09369	1.10673e+06	0.862108	316207	0.246316
4013105602	Arizona	AZ	1290278	6552	798	0.249	0.0245	9.5673	0.65	1631.45	5.69712e+06	3.70313e+06	2.87002	0.44937	0.72	0.8	1	Metropolitan	4.84255e+06	3.75311	1.99399e+06	1.5454	569712	0.441542
4013105701	Arizona	AZ	1305221	3583	435	0.186	0.023	9.5673	0.65	666.438	2.32724e+06	1.51271e+06	1.15897	0.200841	0.38	0.4	1	Metropolitan	1.97816e+06	1.51557	814536	0.62406	232724	0.178303
4013105702	Arizona	AZ	1290174	4880	505	0.185	0.0205	9.5673	0.65	902.8	3.15264e+06	2.04921e+06	1.58832	0.240818	0.72	0.8	1	Metropolitan	2.67974e+06	2.07704	1.10342e+06	0.855251	315264	0.244357
4013105800	Arizona	AZ	2604619	6968	659	0.182	0.02	9.5673	0.65	1268.18	4428552	2878559	1.10518	0.160232	0.4	0.6	1	Metropolitan	3.76427e+06	1.44523	1.54999e+06	0.595094	442855	0.170027
4013105900	Arizona	AZ	2602568	5132	500	0.188	0.022	9.5673	0.65	964.816	3369200	2189980	0.841469	0.128131	0.73	0.8	1	Metropolitan	2.86382e+06	1.10038	1.17922e+06	0.453099	336920	0.129457
4013106001	Arizona	AZ	702933	1723	198	0.26	0.021	9.5673	0.65	447.98	1564375	1016844	1.44657	0.203187	0.82	1	1	Metropolitan	1.32972e+06	1.89167	547531	0.778924	156438	0.22255
4013106002	Arizona	AZ	942646	2766	278	0.221	0.021	9.5673	0.65	611.286	2.13465e+06	1.38752e+06	1.47194	0.203591	0.78	0.8	1	Metropolitan	1.81445e+06	1.92485	747128	0.792585	213465	0.226453
4013106003	Arizona	AZ	941132	4207	463	0.218	0.0225	9.5673	0.65	917.126	3.20266e+06	2.08173e+06	2.21194	0.333736	0.88	1	1	Metropolitan	2.72226e+06	2.89254	1.12093e+06	1.19105	320266	0.340299
4013106100	Arizona	AZ	2554734	5569	433	0.106	0.0195	9.5673	0.65	590.314	2.06141e+06	1.33992e+06	0.524485	0.104749	0.61	0.8	1	Metropolitan	1.7522e+06	0.685865	721495	0.282415	206141	0.08069
4013106200	Arizona	AZ	2594000	3369	213	0.078	0.015	9.5673	0.65	262.782	917652	596474	0.229944	0.0465484	0.06	0.2	1	Metropolitan	780004	0.300695	321178	0.123816	91765.2	0.0353759
4013106300	Arizona	AZ	2664627	5023	701	0.101	0.0205	9.5673	0.65	507.323	1.7716e+06	1.15154e+06	0.432159	0.106449	0.26	0.4	1	Metropolitan	1.50586e+06	0.565131	620062	0.232701	177160	0.066486
4013106400	Arizona	AZ	2590898	2966	246	0.12	0.024	9.5673	0.65	355.92	1242896	807882	0.311816	0.0675129	0.47	0.6	1	Metropolitan	1.05646e+06	0.407759	435013	0.167901	124290	0.0479716
4013106501	Arizona	AZ	1313676	3306	308	0.135	0.029	9.5673	0.65	446.31	1.55854e+06	1.01305e+06	0.771159	0.180565	0.31	0.4	1	Metropolitan	1.32476e+06	1.00844	545490	0.415239	155854	0.11864
4013106502	Arizona	AZ	1309433	3451	289	0.147	0.025	9.5673	0.65	507.297	1.77151e+06	1.15148e+06	0.879376	0.166702	0.5	0.6	1	Metropolitan	1.50579e+06	1.14995	620030	0.47351	177151	0.135289
4013106600	Arizona	AZ	2603130	4098	351	0.099	0.0165	9.5673	0.65	405.702	1.41674e+06	920879	0.353759	0.0662898	0.21	0.4	1	Metropolitan	1.20423e+06	0.462607	495858	0.190485	141674	0.0544244
4013106701	Arizona	AZ	633665	4940	480	0.243	0.0185	9.5673	0.65	1200.42	4191944	2724764	4.30001	0.53079	0.82	1	1	Metropolitan	3.56315e+06	5.62309	1.46718e+06	2.31539	419194	0.661539
4013106702	Arizona	AZ	649366	1377	102	0.122	0.0205	9.5673	0.65	167.994	586646	381320	0.587219	0.107834	0.58	0.6	1	Metropolitan	498649	0.767901	205326	0.316195	58664.6	0.0903413
4013106703	Arizona	AZ	1295037	2351	162	0.117	0.0165	9.5673	0.65	275.067	960552	624359	0.482116	0.0756729	0.57	0.6	1	Metropolitan	816469	0.63046	336193	0.259601	96055.2	0.0741718
4013106801	Arizona	AZ	702979	4694	557	0.275	0.0195	9.5673	0.65	1290.85	4507731	2930025	4.16801	0.576164	0.88	1	1	Metropolitan	3.83157e+06	5.45048	1.57771e+06	2.24431	450773	0.641233
4013106802	Arizona	AZ	1879037	3558	446	0.183	0.0215	9.5673	0.65	651.114	2.27373e+06	1.47793e+06	0.786534	0.135128	0.87	1	1	Metropolitan	1.93267e+06	1.02854	795806	0.423518	227373	0.121005
4013106900	Arizona	AZ	2604856	8561	845	0.193	0.0205	9.5673	0.65	1652.27	5769844	3750399	1.43977	0.208765	0.57	0.6	1	Metropolitan	4.90437e+06	1.88278	2.01945e+06	0.775262	576984	0.221503
4013107000	Arizona	AZ	2593334	9081	1359	0.202	0.02	9.5673	0.65	1834.36	6405710	4163712	1.60554	0.2881	0.69	0.8	1	Metropolitan	5.44485e+06	2.09956	2.242e+06	0.864524	640571	0.247007
4013107101	Arizona	AZ	1252309	4504	511	0.218	0.019	9.5673	0.65	981.872	3.42876e+06	2.22869e+06	1.77967	0.254612	0.84	1	1	Metropolitan	2.91445e+06	2.32726	1.20007e+06	0.958283	342876	0.273795
4013107102	Arizona	AZ	1353332	6246	613	0.245	0.0255	9.5673	0.65	1530.27	5.3438e+06	3.47347e+06	2.56661	0.367168	0.94	1	1	Metropolitan	4.54223e+06	3.35633	1.87033e+06	1.38202	534380	0.394863
4013107201	Arizona	AZ	1298213	1825	380	0.229	0.02	9.5673	0.65	417.925	1459421	948624	0.730715	0.164991	0.87	1	1	Metropolitan	1.24051e+06	0.95555	510797	0.393462	145942	0.112418
4013107202	Arizona	AZ	1292931	5254	685	0.218	0.025	9.5673	0.65	1145.37	3999713	2599813	2.01079	0.349145	0.65	0.8	1	Metropolitan	3.39976e+06	2.6295	1.3999e+06	1.08273	399971	0.309352
4013107300	Arizona	AZ	2575241	6635	966	0.243	0.017	9.5673	0.65	1612.31	5.63027e+06	3.65968e+06	1.4211	0.229547	0.85	1	1	Metropolitan	4.78573e+06	1.85836	1.9706e+06	0.765208	563027	0.218631
4013107400	Arizona	AZ	2585600	7683	733	0.201	0.018	9.5673	0.65	1544.28	5.39274e+06	3.50528e+06	1.35569	0.177393	0.74	0.8	1	Metropolitan	4.58383e+06	1.77283	1.88746e+06	0.729988	539274	0.208568
4013107500	Arizona	AZ	2609407	3843	356	0.094	0.0135	9.5673	0.65	361.242	1.26148e+06	819962	0.314233	0.0537029	0.2	0.4	1	Metropolitan	1.07226e+06	0.41092	441518	0.169202	126148	0.0483436
4013107601	Arizona	AZ	1310496	3581	333	0.16	0.028	9.5673	0.65	572.96	2.00081e+06	1.30053e+06	0.992394	0.196665	0.67	0.8	1	Metropolitan	1.70069e+06	1.29775	700285	0.534366	200081	0.152676
4013107602	Arizona	AZ	1304617	3137	332	0.134	0.0255	9.5673	0.65	420.358	1.46792e+06	954146	0.731361	0.159253	0.69	0.8	1	Metropolitan	1.24773e+06	0.956395	513771	0.39381	146792	0.112517
4013107700	Arizona	AZ	2618710	4333	396	0.111	0.0245	9.5673	0.65	480.963	1679554	1091710	0.416888	0.0995919	0.5	0.6	1	Metropolitan	1.42762e+06	0.545162	587844	0.224478	167955	0.0641367
4013107800	Arizona	AZ	3613340	2217	234	0.069	0.015	9.5673	0.65	152.973	534192	347225	0.0960952	0.0232223	0.12	0.2	1	Metropolitan	454063	0.125663	186967	0.0517436	53419.2	0.0147839
4013107900	Arizona	AZ	7784594	3729	331	0.097	0.022	9.5673	0.65	361.713	1263125	821031	0.105469	0.0256875	0.06	0.2	1	Metropolitan	1.07366e+06	0.137921	442094	0.0567909	126313	0.016226
4013108000	Arizona	AZ	3809938	2924	322	0.071	0.0155	9.5673	0.65	207.604	724967	471228	0.123684	0.0302423	0.02	0.2	1	Metropolitan	616222	0.161741	253738	0.0665991	72496.7	0.0190283
4013108100	Arizona	AZ	1468282	2377	256	0.101	0.0275	9.5673	0.65	240.077	838364	544937	0.371139	0.108671	0.03	0.2	1	Metropolitan	712610	0.485336	293428	0.199844	83836.4	0.0570983
4013108200	Arizona	AZ	1573220	3366	371	0.117	0.026	9.5673	0.65	393.822	1375252	893914	0.568206	0.140946	0.08	0.2	1	Metropolitan	1.16896e+06	0.743039	481338	0.305957	137525	0.0874164
4013108301	Arizona	AZ	2341581	3487	303	0.099	0.0245	9.5673	0.65	345.213	1205506	783579	0.334637	0.0877708	0.06	0.2	1	Metropolitan	1.02468e+06	0.437602	421927	0.180189	120551	0.0514826
4013108302	Arizona	AZ	1333564	2930	309	0.11	0.0265	9.5673	0.65	322.3	1.12549e+06	731570	0.548583	0.144267	0.14	0.2	1	Metropolitan	956669	0.717377	393922	0.295391	112549	0.0843973
4013108400	Arizona	AZ	2597615	5642	668	0.127	0.023	9.5673	0.65	716.534	2502183	1626419	0.62612	0.135474	0.3	0.4	1	Metropolitan	2.12686e+06	0.818772	875764	0.337142	250218	0.0963262
4013108501	Arizona	AZ	1295691	2437	411	0.154	0.024	9.5673	0.65	375.298	1310565	851867	0.657462	0.150973	0.59	0.6	1	Metropolitan	1.11398e+06	0.859758	458698	0.354018	131056	0.101148
4013108502	Arizona	AZ	1293573	3521	557	0.121	0.027	9.5673	0.65	426.041	1.48776e+06	967046	0.747577	0.204482	0.21	0.4	1	Metropolitan	1.2646e+06	0.977601	520717	0.402542	148776	0.115012
4013108601	Arizona	AZ	826573	2833	371	0.215	0.026	9.5673	0.65	609.095	2.127e+06	1.38255e+06	1.67263	0.298149	0.88	1	1	Metropolitan	1.80795e+06	2.18728	744450	0.900646	212700	0.257327
4013108602	Arizona	AZ	1780191	6632	714	0.197	0.025	9.5673	0.65	1306.5	4.5624e+06	2.96556e+06	1.66586	0.277231	0.8	1	1	Metropolitan	3.87804e+06	2.17844	1.59684e+06	0.897004	456240	0.256287
4013108802	Arizona	AZ	1037367	2030	293	0.156	0.019	9.5673	0.65	316.68	1105867	718814	0.692921	0.130862	0.62	0.8	1	Metropolitan	939987	0.906128	387053	0.373111	110587	0.106603
4013108901	Arizona	AZ	1047405	2107	279	0.154	0.0185	9.5673	0.65	324.478	1133098	736514	0.703179	0.12572	0.62	0.8	1	Metropolitan	963133	0.919542	396584	0.378635	113310	0.108181
4013108902	Arizona	AZ	1514876	5116	376	0.206	0.021	9.5673	0.65	1053.9	3.68027e+06	2.39218e+06	1.57912	0.198453	0.84	1	1	Metropolitan	3.12823e+06	2.06501	1.2881e+06	0.850298	368027	0.242942
4013109001	Arizona	AZ	650530	4952	563	0.3	0.0245	9.5673	0.65	1485.6	5.18781e+06	3.37208e+06	5.18358	0.725613	0.97	1	1	Metropolitan	4.40964e+06	6.77853	1.81573e+06	2.79116	518781	0.797475
4013109002	Arizona	AZ	942940	4674	488	0.247	0.027	9.5673	0.65	1154.48	4031512	2620483	2.77906	0.420088	0.93	1	1	Metropolitan	3.42678e+06	3.63415	1.41103e+06	1.49641	403151	0.427547
4013109003	Arizona	AZ	967329	6165	462	0.258	0.031	9.5673	0.65	1590.57	5554373	3610342	3.73228	0.528524	0.98	1	1	Metropolitan	4.72122e+06	4.88067	1.94403e+06	2.00969	555437	0.574197
4013109101	Arizona	AZ	1286003	3917	323	0.227	0.0245	9.5673	0.65	889.159	3.105e+06	2.01825e+06	1.5694	0.213164	0.96	1	1	Metropolitan	2.63925e+06	2.05229	1.08675e+06	0.84506	310500	0.241446
4013109102	Arizona	AZ	1281326	6637	749	0.189	0.0225	9.5673	0.65	1254.39	4.38042e+06	2.84727e+06	2.22213	0.36451	0.94	1	1	Metropolitan	3.72336e+06	2.90586	1.53315e+06	1.19653	438042	0.341866
4013109200	Arizona	AZ	2597088	3935	464	0.224	0.02	9.5673	0.65	881.44	3.07805e+06	2.00073e+06	0.770374	0.113943	0.99	1	1	Metropolitan	2.61634e+06	1.00741	1.07732e+06	0.414817	307805	0.118519
4013109300	Arizona	AZ	2552723	5343	471	0.171	0.0205	9.5673	0.65	913.653	3.19054e+06	2.07385e+06	0.812406	0.12089	0.92	1	1	Metropolitan	2.71195e+06	1.06238	1.11669e+06	0.437449	319054	0.124986
4013109400	Arizona	AZ	2610830	9113	1404	0.218	0.021	9.5673	0.65	1986.63	6.93745e+06	4.50935e+06	1.72717	0.313831	0.82	1	1	Metropolitan	5.89684e+06	2.25861	2.42811e+06	0.930014	693745	0.265718
4013109500	Arizona	AZ	2488406	6561	637	0.18	0.0205	9.5673	0.65	1180.98	4124058	2680638	1.07725	0.161217	0.41	0.6	1	Metropolitan	3.50545e+06	1.40871	1.44342e+06	0.580058	412406	0.165731
4013109601	Arizona	AZ	1220651	5491	555	0.223	0.023	9.5673	0.65	1224.49	4276009	2779406	2.27699	0.328815	0.43	0.6	1	Metropolitan	3.63461e+06	2.9776	1.4966e+06	1.22607	427601	0.350306
4013109602	Arizona	AZ	1489582	7269	730	0.245	0.024	9.5673	0.65	1780.9	6.21904e+06	4.04237e+06	2.71376	0.380716	0.55	0.6	1	Metropolitan	5.28618e+06	3.54877	2.17666e+06	1.46126	621904	0.417502
4013109603	Arizona	AZ	1322990	5317	340	0.203	0.02	9.5673	0.65	1079.35	3.76916e+06	2.44996e+06	1.85183	0.217507	0.39	0.4	1	Metropolitan	3.20379e+06	2.42163	1.31921e+06	0.997141	376916	0.284897
4013109604	Arizona	AZ	1056443	4253	369	0.2	0.021	9.5673	0.65	850.6	2.97035e+06	1.93073e+06	1.82757	0.248931	0.47	0.6	1	Metropolitan	2.5248e+06	2.3899	1.03962e+06	0.984078	297035	0.281165
4013109701	Arizona	AZ	1292835	8685	801	0.241	0.0275	9.5673	0.65	2093.09	7309188	4750972	3.67485	0.539172	0.5	0.6	1	Metropolitan	6.21281e+06	4.80557	2.55822e+06	1.97876	730919	0.565361
4013109702	Arizona	AZ	1405622	5902	462	0.207	0.0205	9.5673	0.65	1221.71	4.2663e+06	2.7731e+06	1.97286	0.249044	0.5	0.6	1	Metropolitan	3.62636e+06	2.5799	1.49321e+06	1.06231	426630	0.303517
4013109703	Arizona	AZ	1293228	3279	269	0.214	0.024	9.5673	0.65	701.706	2.4504e+06	1.59276e+06	1.23162	0.171135	0.5	0.6	1	Metropolitan	2.08284e+06	1.61058	857641	0.663178	245040	0.18948
4013109704	Arizona	AZ	608759	2586	350	0.24	0.0285	9.5673	0.65	620.64	2.16731e+06	1.40875e+06	2.31414	0.416672	0.42	0.6	1	Metropolitan	1.84222e+06	3.02619	758560	1.24608	216731	0.356022
4013109705	Arizona	AZ	560707	2449	182	0.183	0.0225	9.5673	0.65	448.167	1.56503e+06	1.01727e+06	1.81426	0.260647	0.42	0.6	1	Metropolitan	1.33027e+06	2.37249	547760	0.976909	156503	0.279117
4013109801	Arizona	AZ	1219660	4994	351	0.207	0.0245	9.5673	0.65	1033.76	3609950	2346467	1.92387	0.264827	0.6	0.6	1	Metropolitan	3.06846e+06	2.51583	1.26348e+06	1.03593	360995	0.29598
4013109802	Arizona	AZ	1302034	5894	602	0.196	0.0215	9.5673	0.65	1155.22	4034117	2622176	2.01391	0.30185	0.68	0.8	1	Metropolitan	3.429e+06	2.63357	1.41194e+06	1.08441	403412	0.309832
4013109900	Arizona	AZ	2618660	9128	1024	0.249	0.0255	9.5673	0.65	2272.87	7.93702e+06	5.15906e+06	1.97011	0.299254	0.72	0.8	1	Metropolitan	6.74646e+06	2.5763	2.77796e+06	1.06083	793702	0.303095
4013110001	Arizona	AZ	1393493	5362	440	0.223	0.024	9.5673	0.65	1195.73	4175552	2714109	1.9477	0.263599	0.8	1	1	Metropolitan	3.54922e+06	2.54699	1.46144e+06	1.04876	417555	0.299646
4013110002	Arizona	AZ	1178417	4064	460	0.206	0.0255	9.5673	0.65	837.184	2.9235e+06	1.90028e+06	1.61257	0.270483	0.9	1	1	Metropolitan	2.48498e+06	2.10874	1.02323e+06	0.868305	292350	0.248087
4013110100	Arizona	AZ	2590520	7122	596	0.227	0.0255	9.5673	0.65	1616.69	5.6456e+06	3.66964e+06	1.41656	0.198431	0.96	1	1	Metropolitan	4.79876e+06	1.85243	1.97596e+06	0.762766	564560	0.217933
4013110400	Arizona	AZ	2497053	5179	432	0.144	0.016	9.5673	0.65	745.776	2.6043e+06	1.69279e+06	0.677917	0.0941878	0.74	0.8	1	Metropolitan	2.21365e+06	0.886506	911504	0.365032	260430	0.104295
4013110501	Arizona	AZ	1414636	3027	337	0.137	0.0215	9.5673	0.65	414.699	1.44816e+06	941301	0.665402	0.128032	0.48	0.6	1	Metropolitan	1.23093e+06	0.870141	506854	0.358293	144816	0.102369
4013110502	Arizona	AZ	1310115	2605	252	0.11	0.013	9.5673	0.65	286.55	1000651	650423	0.496463	0.0758224	0.27	0.4	1	Metropolitan	850553	0.64922	350228	0.267326	100065	0.0763789
4013110600	Arizona	AZ	2606615	4251	466	0.119	0.021	9.5673	0.65	505.869	1766527	1148243	0.440511	0.0915147	0.61	0.8	1	Metropolitan	1.50155e+06	0.576053	618285	0.237198	176653	0.0677709
4013110701	Arizona	AZ	818937	2674	434	0.194	0.0255	9.5673	0.65	518.756	1.81153e+06	1.17749e+06	1.43783	0.300296	0.76	0.8	1	Metropolitan	1.5398e+06	1.88024	634035	0.774217	181153	0.221205
4013110702	Arizona	AZ	1791867	4305	471	0.17	0.024	9.5673	0.65	731.85	2.55567e+06	1.66118e+06	0.927069	0.165582	0.66	0.8	1	Metropolitan	2.17232e+06	1.21232	894484	0.499191	255567	0.142626
4013110801	Arizona	AZ	1296654	5502	921	0.22	0.024	9.5673	0.65	1210.44	4.22693e+06	2.74751e+06	2.11892	0.423368	0.61	0.8	1	Metropolitan	3.59289e+06	2.7709	1.47943e+06	1.14096	422693	0.325988
4013110802	Arizona	AZ	1306660	2227	214	0.17	0.026	9.5673	0.65	378.59	1322061	859340	0.657661	0.118789	0.47	0.6	1	Metropolitan	1.12375e+06	0.860018	462721	0.354125	132206	0.101179
4013110901	Arizona	AZ	1328209	3149	393	0.158	0.0215	9.5673	0.65	497.542	1.73745e+06	1.12934e+06	0.850274	0.156995	0.51	0.6	1	Metropolitan	1.47683e+06	1.1119	608107	0.45784	173745	0.130811
4013110902	Arizona	AZ	1321735	5277	623	0.218	0.0285	9.5673	0.65	1150.39	4.01722e+06	2.61119e+06	1.97558	0.348002	0.62	0.8	1	Metropolitan	3.41464e+06	2.58345	1.40603e+06	1.06377	401722	0.303936
4013111000	Arizona	AZ	2624350	4619	378	0.109	0.0205	9.5673	0.65	503.471	1758153	1142800	0.43546	0.0893157	0.06	0.2	1	Metropolitan	1.49443e+06	0.569448	615354	0.234478	175815	0.0669939
4013111100	Arizona	AZ	3215673	4541	565	0.124	0.026	9.5673	0.65	563.084	1.96633e+06	1.27811e+06	0.397463	0.0969072	0.18	0.2	1	Metropolitan	1.67138e+06	0.51976	688214	0.214019	196633	0.0611482
4013111201	Arizona	AZ	1912001	6592	919	0.148	0.0165	9.5673	0.65	975.616	3.40691e+06	2.21449e+06	1.15821	0.206748	0.89	1	1	Metropolitan	2.89588e+06	1.51458	1.19242e+06	0.62365	340691	0.178186
4013111202	Arizona	AZ	895521	2418	250	0.22	0.03	9.5673	0.65	531.96	1.85764e+06	1.20747e+06	1.34834	0.230738	0.91	1	1	Metropolitan	1.57899e+06	1.76321	650174	0.726028	185764	0.207437
4013111203	Arizona	AZ	408186	1567	132	0.174	0.028	9.5673	0.65	272.658	952139	618891	1.5162	0.275394	0.88	1	1	Metropolitan	809318	1.98272	333249	0.816414	95213.9	0.233261
4013111204	Arizona	AZ	6645748	2766	329	0.136	0.0215	9.5673	0.65	376.176	1313631	853860	0.128482	0.0254186	0.66	0.8	1	Metropolitan	1.11659e+06	0.168015	459771	0.0691827	131363	0.0197665
4013111300	Arizona	AZ	2621017	6007	482	0.136	0.015	9.5673	0.65	816.952	2.85285e+06	1.85435e+06	0.707493	0.0964975	0.77	0.8	1	Metropolitan	2.42492e+06	0.925184	998497	0.380958	285285	0.108845
4013111401	Arizona	AZ	1325311	4584	530	0.182	0.025	9.5673	0.65	834.288	2.91339e+06	1.8937e+06	1.42887	0.256547	0.61	0.8	1	Metropolitan	2.47638e+06	1.86853	1.01969e+06	0.769393	291339	0.219827
4013111402	Arizona	AZ	1316507	4125	515	0.176	0.019	9.5673	0.65	726	2.53524e+06	1.64791e+06	1.25173	0.206597	0.66	0.8	1	Metropolitan	2.15495e+06	1.63687	887334	0.674006	253524	0.192573
4013111501	Arizona	AZ	707973	2148	236	0.194	0.0275	9.5673	0.65	416.712	1.45519e+06	945870	1.33603	0.239611	0.68	0.8	1	Metropolitan	1.23691e+06	1.74711	509315	0.719399	145519	0.205542
4013111502	Arizona	AZ	1904316	6364	607	0.192	0.02	9.5673	0.65	1221.89	4.26691e+06	2.77349e+06	1.45642	0.205702	0.76	0.8	1	Metropolitan	3.62687e+06	1.90456	1.49342e+06	0.784229	426691	0.224065
4013111601	Arizona	AZ	1306559	3591	442	0.194	0.024	9.5673	0.65	696.654	2.43276e+06	1.58129e+06	1.21027	0.211208	0.86	1	1	Metropolitan	2.06785e+06	1.58267	851466	0.651686	243276	0.186196
4013111602	Arizona	AZ	1301778	5242	512	0.213	0.0255	9.5673	0.65	1116.55	3899051	2534383	1.94686	0.300804	0.88	1	1	Metropolitan	3.31419e+06	2.5459	1.36467e+06	1.04831	389905	0.299517
4013111700	Arizona	AZ	2603480	6238	695	0.147	0.0275	9.5673	0.65	916.986	3202174	2081413	0.799473	0.174076	0.77	0.8	1	Metropolitan	2.72185e+06	1.04547	1.12076e+06	0.430486	320217	0.122996
4013111800	Arizona	AZ	2654770	4584	520	0.111	0.0195	9.5673	0.65	508.824	1.77685e+06	1.15495e+06	0.435047	0.090976	0.26	0.4	1	Metropolitan	1.51032e+06	0.568908	621896	0.234256	177685	0.0669303
4013111900	Arizona	AZ	2584133	2481	246	0.117	0.0265	9.5673	0.65	290.277	1.01367e+06	658883	0.254973	0.0630415	0.62	0.8	1	Metropolitan	861616	0.333426	354783	0.137293	101367	0.0392265
4013112100	Arizona	AZ	2590523	3748	475	0.216	0.0285	9.5673	0.65	809.568	2.82706e+06	1.83759e+06	0.709352	0.129776	0.96	1	1	Metropolitan	2.403e+06	0.927614	989472	0.381959	282706	0.109131
4013112201	Arizona	AZ	1453063	4941	810	0.189	0.0235	9.5673	0.65	933.849	3.26106e+06	2.11969e+06	1.45877	0.300148	0.86	1	1	Metropolitan	2.7719e+06	1.90763	1.14137e+06	0.785493	326106	0.224427
4013112202	Arizona	AZ	1136740	4515	424	0.19	0.0225	9.5673	0.65	857.85	2995668	1947184	1.71295	0.258891	0.86	1	1	Metropolitan	2.54632e+06	2.24002	1.04848e+06	0.92236	299567	0.263531
4013112301	Arizona	AZ	1309388	5768	522	0.197	0.021	9.5673	0.65	1136.3	3.96802e+06	2.57921e+06	1.96978	0.275442	0.85	1	1	Metropolitan	3.37282e+06	2.57587	1.38881e+06	1.06065	396802	0.303044
4013112302	Arizona	AZ	1285097	7777	629	0.212	0.0205	9.5673	0.65	1648.72	5.75745e+06	3.74234e+06	2.91211	0.367111	0.79	0.8	1	Metropolitan	4.89383e+06	3.80814	2.01511e+06	1.56806	575745	0.448017
4013112401	Arizona	AZ	1304314	6004	625	0.205	0.025	9.5673	0.65	1230.82	4.2981e+06	2.79377e+06	2.14194	0.343435	0.77	0.8	1	Metropolitan	3.65339e+06	2.801	1.50434e+06	1.15335	429810	0.32953
4013112402	Arizona	AZ	1299464	6661	690	0.17	0.02	9.5673	0.65	1132.37	3954309	2570301	1.97797	0.310052	0.84	1	1	Metropolitan	3.36116e+06	2.58658	1.38401e+06	1.06506	395431	0.304303
4013112502	Arizona	AZ	1268294	6582	558	0.198	0.0235	9.5673	0.65	1303.24	4.55098e+06	2.95814e+06	2.33238	0.340189	0.7	0.8	1	Metropolitan	3.86834e+06	3.05003	1.59284e+06	1.2559	455098	0.358827
4013112503	Arizona	AZ	2596628	9960	772	0.202	0.022	9.5673	0.65	2011.92	7.02575e+06	4.56674e+06	1.75872	0.235099	0.75	0.8	1	Metropolitan	5.97189e+06	2.29986	2.45901e+06	0.947003	702575	0.270572
4013112504	Arizona	AZ	1264265	4468	358	0.215	0.019	9.5673	0.65	960.62	3.35455e+06	2.18046e+06	1.72468	0.205734	0.71	0.8	1	Metropolitan	2.85136e+06	2.25535	1.17409e+06	0.928675	335455	0.265336
4013112505	Arizona	AZ	2506627	9863	1014	0.223	0.022	9.5673	0.65	2199.45	7.68062e+06	4.9924e+06	1.99168	0.283787	0.96	1	1	Metropolitan	6.52853e+06	2.60451	2.68822e+06	1.07244	768062	0.306412
4013112507	Arizona	AZ	1246190	3069	292	0.293	0.026	9.5673	0.65	899.217	3.14012e+06	2.04108e+06	1.63786	0.21309	0.92	1	1	Metropolitan	2.66911e+06	2.14181	1.09904e+06	0.881923	314012	0.251978
4013112508	Arizona	AZ	1945054	2211	284	0.236	0.027	9.5673	0.65	521.796	1822145	1184394	0.608926	0.104742	0.92	1	1	Metropolitan	1.54882e+06	0.796288	637751	0.327883	182215	0.093681
4013112509	Arizona	AZ	5616956	11473	1323	0.206	0.025	9.5673	0.65	2363.44	8253278	5364631	0.955078	0.159888	0.87	1	1	Metropolitan	7.01529e+06	1.24895	2.88865e+06	0.514273	825328	0.146935
4013112510	Arizona	AZ	10290011	4995	476	0.152	0.021	9.5673	0.65	759.24	2.65132e+06	1.72335e+06	0.167478	0.0281088	0.84	1	1	Metropolitan	2.25362e+06	0.21901	927960	0.0901807	265132	0.0257659
4013112511	Arizona	AZ	11056317	10117	710	0.172	0.0125	9.5673	0.65	1740.12	6076625	3949806	0.357244	0.0360917	0.64	0.8	1	Metropolitan	5.16513e+06	0.467166	2.12682e+06	0.192362	607663	0.0549607
4013112512	Arizona	AZ	11703785	770	202	0.184	0.024	9.5673	0.65	141.68	494756	321591	0.0274775	0.00805023	0.92	1	1	Metropolitan	420542	0.0359322	173164	0.0147956	49475.6	0.00422731
4013112513	Arizona	AZ	7772234	9486	994	0.179	0.02	9.5673	0.65	1697.99	5.9295e+06	3.85418e+06	0.495891	0.0759605	0.84	1	1	Metropolitan	5.04008e+06	0.648472	2.07533e+06	0.267018	592950	0.0762909
4013112514	Arizona	AZ	21951559	5225	347	0.176	0.016	9.5673	0.65	919.6	3.2113e+06	2.08735e+06	0.0950888	0.0107054	0.87	1	1	Metropolitan	2.72961e+06	0.124347	1.12396e+06	0.0512016	321130	0.014629
4013112601	Arizona	AZ	721053	3804	340	0.256	0.024	9.5673	0.65	973.824	3.40066e+06	2.21043e+06	3.06555	0.397078	0.82	1	1	Metropolitan	2.89056e+06	4.0088	1.19023e+06	1.65068	340066	0.471624
4013112602	Arizona	AZ	1880498	8617	733	0.242	0.028	9.5673	0.65	2085.31	7282051	4733333	2.51706	0.361468	0.98	1	1	Metropolitan	6.18974e+06	3.29154	2.54872e+06	1.35534	728205	0.387241
4013112700	Arizona	AZ	2589107	7403	741	0.229	0.0265	9.5673	0.65	1695.29	5.92005e+06	3.84803e+06	1.48624	0.2274	0.96	1	1	Metropolitan	5.03204e+06	1.94354	2.07202e+06	0.800283	592005	0.228652
4013112900	Arizona	AZ	2601457	4835	543	0.197	0.028	9.5673	0.65	952.495	3.32617e+06	2.16201e+06	0.831078	0.150547	0.99	1	1	Metropolitan	2.82725e+06	1.08679	1.16416e+06	0.447503	332617	0.127858
4013113000	Arizona	AZ	1274354	2318	272	0.124	0.0205	9.5673	0.65	287.432	1.00373e+06	652425	0.511965	0.103792	0.59	0.6	1	Metropolitan	853171	0.669493	351306	0.275674	100373	0.0787639
4013113100	Arizona	AZ	1304207	4277	680	0.166	0.018	9.5673	0.65	709.982	2479303	1611547	1.23565	0.237797	0.87	1	1	Metropolitan	2.10741e+06	1.61585	867756	0.665351	247930	0.1901
4013113201	Arizona	AZ	648711	2674	402	0.221	0.0275	9.5673	0.65	590.954	2.06365e+06	1.34137e+06	2.06775	0.403529	0.98	1	1	Metropolitan	1.7541e+06	2.70398	722277	1.1134	206365	0.318115
4013113202	Arizona	AZ	674689	2095	220	0.233	0.033	9.5673	0.65	488.135	1.7046e+06	1.10799e+06	1.64222	0.289548	0.98	1	1	Metropolitan	1.44891e+06	2.14752	596610	0.884274	170460	0.25265
4013113203	Arizona	AZ	1265032	2642	318	0.22	0.0275	9.5673	0.65	581.24	2029728	1319323	1.04292	0.180976	0.91	1	1	Metropolitan	1.72527e+06	1.36381	710405	0.56157	202973	0.160449
4013113300	Arizona	AZ	2590333	4987	617	0.266	0.0245	9.5673	0.65	1326.54	4.63237e+06	3.01104e+06	1.16241	0.179293	1	1	1	Metropolitan	3.93751e+06	1.52008	1.62133e+06	0.625916	463237	0.178833
4013113400	Arizona	AZ	649255	343	105	0.208	0.0375	9.5673	0.65	71.344	249138	161940	0.249424	0.0886121	NA	NA	1	Metropolitan	211767	0.326169	87198.2	0.134305	24913.8	0.0383729
4013113501	Arizona	AZ	1284221	4824	395	0.215	0.0235	9.5673	0.65	1037.16	3.62183e+06	2.35419e+06	1.83317	0.250358	0.97	1	1	Metropolitan	3.07856e+06	2.39722	1.26764e+06	0.987089	362183	0.282025
4013113502	Arizona	AZ	638469	3366	254	0.216	0.0275	9.5673	0.65	727.056	2538926	1650302	2.58478	0.382542	0.98	1	1	Metropolitan	2.15809e+06	3.3801	888624	1.3918	253893	0.397659
4013113601	Arizona	AZ	1563860	5272	539	0.195	0.0265	9.5673	0.65	1028.04	3.58998e+06	2.33349e+06	1.49213	0.253754	0.97	1	1	Metropolitan	3.05148e+06	1.95125	1.25649e+06	0.803457	358998	0.229559
4013113602	Arizona	AZ	1072557	4090	348	0.229	0.025	9.5673	0.65	936.61	3270703	2125957	1.98214	0.27435	0.98	1	1	Metropolitan	2.7801e+06	2.59203	1.14475e+06	1.06731	327070	0.304944
4013113700	Arizona	AZ	2495207	8039	817	0.197	0.0235	9.5673	0.65	1583.68	5.53032e+06	3.59471e+06	1.44065	0.225766	0.98	1	1	Metropolitan	4.70077e+06	1.88392	1.93561e+06	0.775732	553032	0.221638
4013113801	Arizona	AZ	5321176	2252	319	0.147	0.0245	9.5673	0.65	331.044	1156027	751418	0.141213	0.0308875	0.9	1	1	Metropolitan	982623	0.184663	404609	0.0760376	115603	0.021725
4013113900	Arizona	AZ	2665413	1457	164	0.283	0.033	9.5673	0.65	412.331	1.43989e+06	935926	0.351137	0.0569093	0.99	1	1	Metropolitan	1.2239e+06	0.45918	503960	0.189074	143989	0.0540211
4013114000	Arizona	AZ	2617581	1996	199	0.16	0.0215	9.5673	0.65	319.36	1.11523e+06	724897	0.276934	0.0463371	0.86	1	1	Metropolitan	947942	0.362144	390329	0.149118	111523	0.0426052
4013114100	Arizona	AZ	1304997	1533	289	0.116	0.0355	9.5673	0.65	177.828	620987	403641	0.309305	0.111176	0.76	0.8	1	Metropolitan	527839	0.404475	217345	0.166549	62098.7	0.0475853
4013114200	Arizona	AZ	1283984	994	287	0.238	0.0205	9.5673	0.65	236.572	826125	536981	0.418215	0.126011	0.98	1	1	Metropolitan	702206	0.546896	289144	0.225193	82612.5	0.0643407
4013114301	Arizona	AZ	1333635	565	187	0.244	0.0395	9.5673	0.65	137.86	481416	312920	0.234637	0.0864504	0.98	1	1	Metropolitan	409204	0.306833	168496	0.126343	48141.6	0.036098
4013114302	Arizona	AZ	1305757	3173	286	0.275	0.023	9.5673	0.65	872.575	3.04709e+06	1.98061e+06	1.51683	0.186511	0.99	1	1	Metropolitan	2.59002e+06	1.98354	1.06648e+06	0.816753	304709	0.233358
4013114401	Arizona	AZ	1387781	1458	301	0.213	0.0225	9.5673	0.65	310.554	1084475	704908	0.507939	0.117793	0.91	1	1	Metropolitan	921803	0.664228	379566	0.273506	108447	0.0781445
4013114402	Arizona	AZ	1200491	2085	258	0.214	0.0245	9.5673	0.65	446.19	1.55812e+06	1.01278e+06	0.843639	0.14222	1	1	1	Metropolitan	1.32441e+06	1.10322	545343	0.454267	155812	0.129791
4013114500	Arizona	AZ	2541461	4044	541	0.201	0.0265	9.5673	0.65	812.844	2.8385e+06	1.84503e+06	0.725971	0.136356	0.97	1	1	Metropolitan	2.41273e+06	0.949347	993476	0.390908	283850	0.111688
4013114600	Arizona	AZ	2581402	1611	413	0.206	0.0225	9.5673	0.65	331.866	1158897	753283	0.291812	0.0813163	0.97	1	1	Metropolitan	985063	0.3816	405614	0.157129	115890	0.0448941
4013114703	Arizona	AZ	2593250	5255	484	0.245	0.0315	9.5673	0.65	1287.47	4.49595e+06	2.92236e+06	1.12691	0.178229	0.94	1	1	Metropolitan	3.82155e+06	1.47365	1.57358e+06	0.606799	449595	0.173371
4013114800	Arizona	AZ	5403308	3493	449	0.236	0.019	9.5673	0.65	824.348	2878676	1871140	0.346295	0.0525238	1	1	1	Metropolitan	2.44687e+06	0.452848	1.00754e+06	0.186467	287868	0.0532762
4013114900	Arizona	AZ	2815998	2562	342	0.228	0.019	9.5673	0.65	584.136	2039841	1325896	0.470844	0.0740946	1	1	1	Metropolitan	1.73386e+06	0.615719	713944	0.253532	203984	0.0724376
4013115200	Arizona	AZ	7209969	3110	334	0.225	0.0195	9.5673	0.65	699.75	2443572	1588322	0.220295	0.0304015	0.98	1	1	Metropolitan	2.07704e+06	0.288078	855250	0.118621	244357	0.0338916
4013115300	Arizona	AZ	4132930	3181	393	0.223	0.0215	9.5673	0.65	709.363	2477141	1610142	0.389589	0.0610536	0.99	1	1	Metropolitan	2.10557e+06	0.509462	866999	0.209778	247714	0.0599367
4013115400	Arizona	AZ	2599547	2056	297	0.23	0.0185	9.5673	0.65	472.88	1.65133e+06	1.07336e+06	0.412904	0.0682692	1	1	1	Metropolitan	1.40363e+06	0.539951	577965	0.222333	165133	0.0635237
4013115500	Arizona	AZ	2598907	4230	404	0.21	0.019	9.5673	0.65	888.3	3.102e+06	2.0163e+06	0.775826	0.102067	0.86	1	1	Metropolitan	2.6367e+06	1.01454	1.0857e+06	0.417753	310200	0.119358
4013115600	Arizona	AZ	2552654	3864	444	0.209	0.02	9.5673	0.65	807.576	2.82011e+06	1.83307e+06	0.718104	0.107382	0.87	1	1	Metropolitan	2.39709e+06	0.939058	987038	0.386671	282011	0.110477
4013115700	Arizona	AZ	2588063	7395	784	0.18	0.0235	9.5673	0.65	1331.1	4.64829e+06	3.02139e+06	1.16743	0.196339	0.97	1	1	Metropolitan	3.95104e+06	1.52664	1.6269e+06	0.628617	464829	0.179605
4013115801	Arizona	AZ	1299694	4522	505	0.224	0.023	9.5673	0.65	1012.93	3537210	2299186	1.76902	0.26837	0.78	0.8	1	Metropolitan	3.00663e+06	2.31334	1.23802e+06	0.95255	353721	0.272157
4013115802	Arizona	AZ	1288096	3420	428	0.197	0.021	9.5673	0.65	673.74	2.35274e+06	1.52928e+06	1.18724	0.195174	0.88	1	1	Metropolitan	1.99983e+06	1.55255	823460	0.639285	235274	0.182653
4013115900	Arizona	AZ	2569303	6660	671	0.206	0.0225	9.5673	0.65	1371.96	4.79097e+06	3.11413e+06	1.21205	0.180105	0.81	1	1	Metropolitan	4.07233e+06	1.58499	1.67684e+06	0.652644	479097	0.18647
4013116000	Arizona	AZ	2480169	6713	629	0.191	0.019	9.5673	0.65	1282.18	4477466	2910353	1.17345	0.16036	0.82	1	1	Metropolitan	3.80585e+06	1.53451	1.56711e+06	0.631857	447747	0.180531
4013116100	Arizona	AZ	2417081	4310	544	0.195	0.0225	9.5673	0.65	840.45	2.93491e+06	1.90769e+06	0.789253	0.134971	0.92	1	1	Metropolitan	2.49467e+06	1.0321	1.02722e+06	0.424982	293491	0.121424
4013116202	Arizona	AZ	1454220	5598	545	0.177	0.0185	9.5673	0.65	990.846	3460098	2249064	1.54658	0.22091	0.8	1	1	Metropolitan	2.94108e+06	2.02245	1.21103e+06	0.832772	346010	0.237935
4013116203	Arizona	AZ	7958851	5813	634	0.142	0.0185	9.5673	0.65	825.446	2.88251e+06	1.87363e+06	0.235415	0.0399988	0.69	0.8	1	Metropolitan	2.45013e+06	0.30785	1.00888e+06	0.126762	288251	0.0362177
4013116204	Arizona	AZ	2565916	3843	542	0.195	0.0205	9.5673	0.65	749.385	2.6169e+06	1.70099e+06	0.662916	0.116611	0.88	1	1	Metropolitan	2.22437e+06	0.86689	915915	0.356955	261690	0.101987
4013116205	Arizona	AZ	1150410	4506	423	0.168	0.0165	9.5673	0.65	757.008	2.64352e+06	1.71829e+06	1.49363	0.202928	0.61	0.8	1	Metropolitan	2.24699e+06	1.95321	925232	0.804263	264352	0.229789
4013116300	Arizona	AZ	2687775	7197	695	0.179	0.0165	9.5673	0.65	1288.26	4.4987e+06	2.92415e+06	1.08795	0.145241	0.73	0.8	1	Metropolitan	3.82389e+06	1.4227	1.57454e+06	0.585817	449870	0.167376
4013116400	Arizona	AZ	2625229	6000	502	0.175	0.019	9.5673	0.65	1050	3.66667e+06	2.38333e+06	0.907858	0.124439	0.59	0.6	1	Metropolitan	3.11667e+06	1.1872	1.28333e+06	0.488846	366667	0.13967
4013116500	Arizona	AZ	2586582	5108	686	0.2	0.0185	9.5673	0.65	1021.6	3.56749e+06	2.31887e+06	0.8965	0.146194	0.6	0.6	1	Metropolitan	3.03237e+06	1.17235	1.24862e+06	0.482731	356749	0.137923
4013116602	Arizona	AZ	2579313	8129	806	0.21	0.025	9.5673	0.65	1707.09	5961268	3874824	1.50227	0.232747	0.43	0.6	1	Metropolitan	5.06708e+06	1.96451	2.08644e+06	0.808915	596127	0.231118
4013116603	Arizona	AZ	6532425	7586	777	0.163	0.0165	9.5673	0.65	1236.52	4318001	2806700	0.429657	0.0618734	0.41	0.6	1	Metropolitan	3.6703e+06	0.561859	1.5113e+06	0.231354	431800	0.066101
4013116604	Arizona	AZ	2550375	4966	581	0.178	0.02	9.5673	0.65	883.948	3.0868e+06	2.00642e+06	0.786717	0.127615	0.46	0.6	1	Metropolitan	2.62378e+06	1.02878	1.08038e+06	0.423617	308680	0.121033
4013116605	Arizona	AZ	2581154	7270	634	0.174	0.021	9.5673	0.65	1264.98	4417392	2871305	1.11241	0.165638	0.4	0.6	1	Metropolitan	3.75478e+06	1.45469	1.54609e+06	0.598991	441739	0.17114
4013116606	Arizona	AZ	2577692	6947	781	0.174	0.02	9.5673	0.65	1208.78	4.22113e+06	2.74373e+06	1.06442	0.171138	0.42	0.6	1	Metropolitan	3.58796e+06	1.39193	1.4774e+06	0.573147	422113	0.163756
4013116607	Arizona	AZ	2584012	3954	509	0.181	0.021	9.5673	0.65	715.674	2499180	1624467	0.628661	0.108947	0.48	0.6	1	Metropolitan	2.1243e+06	0.822095	874713	0.33851	249918	0.096717
4013116608	Arizona	AZ	6856203	4912	436	0.185	0.0255	9.5673	0.65	908.72	3.17331e+06	2.06265e+06	0.300844	0.049322	0.27	0.4	1	Metropolitan	2.69731e+06	0.393412	1.11066e+06	0.161993	317331	0.0462838
4013116609	Arizona	AZ	7861100	5386	470	0.144	0.0145	9.5673	0.65	775.584	2.70839e+06	1.76045e+06	0.223945	0.0298396	0.14	0.2	1	Metropolitan	2.30213e+06	0.292851	947936	0.120586	270839	0.0344531
4013116610	Arizona	AZ	5153702	6047	519	0.15	0.017	9.5673	0.65	907.05	3.16748e+06	2.05886e+06	0.399491	0.0567936	0.06	0.2	1	Metropolitan	2.69236e+06	0.522412	1.10862e+06	0.215111	316748	0.0614602
4013116611	Arizona	AZ	12657202	3687	500	0.118	0.0125	9.5673	0.65	435.066	1519279	987531	0.0780213	0.013426	0.24	0.4	1	Metropolitan	1.29139e+06	0.102028	531747	0.0420115	151928	0.0120033
4013116612	Arizona	AZ	7769288	6274	544	0.14	0.013	9.5673	0.65	878.36	3067290	1993738	0.256618	0.0326022	0.11	0.2	1	Metropolitan	2.6072e+06	0.335577	1.07355e+06	0.138179	306729	0.0394797
4013116613	Arizona	AZ	7727809	7933	673	0.138	0.0175	9.5673	0.65	1094.75	3822952	2484919	0.321555	0.0490604	0.26	0.4	1	Metropolitan	3.24951e+06	0.420495	1.33803e+06	0.173145	382295	0.0494701
4013116702	Arizona	AZ	3540725	9026	1273	0.182	0.0145	9.5673	0.65	1642.73	5736526	3728742	1.0531	0.170586	0.57	0.6	1	Metropolitan	4.87605e+06	1.37713	2.00778e+06	0.567055	573653	0.162016
4013116703	Arizona	AZ	3496857	5611	503	0.125	0.0155	9.5673	0.65	701.375	2449247	1592010	0.455269	0.069661	0.22	0.4	1	Metropolitan	2.08186e+06	0.595352	857236	0.245145	244925	0.0700414
4013116704	Arizona	AZ	7883942	9060	692	0.132	0.014	9.5673	0.65	1195.92	4176230	2714549	0.344314	0.0450021	0.31	0.4	1	Metropolitan	3.5498e+06	0.450256	1.46168e+06	0.1854	417623	0.0529713
4013116707	Arizona	AZ	1346086	2947	244	0.126	0.0275	9.5673	0.65	371.322	1296680	842842	0.626143	0.146161	0.06	0.2	1	Metropolitan	1.10218e+06	0.818802	453838	0.337154	129668	0.0963297
4013116708	Arizona	AZ	3368090	5198	590	0.103	0.0195	9.5673	0.65	535.394	1.86963e+06	1.21526e+06	0.360816	0.079646	0.26	0.4	1	Metropolitan	1.58919e+06	0.471836	654371	0.194285	186963	0.0555101
4013116709	Arizona	AZ	1087187	2682	259	0.126	0.024	9.5673	0.65	337.932	1180080	767052	0.705538	0.150673	0.19	0.2	1	Metropolitan	1.00307e+06	0.922627	413028	0.379905	118008	0.108544
4013116710	Arizona	AZ	3827559	5081	216	0.096	0.0245	9.5673	0.65	487.776	1703345	1107174	0.289264	0.0748397	0.01	0.2	1	Metropolitan	1.44784e+06	0.378268	596171	0.155757	170335	0.0445021
4013116711	Arizona	AZ	1109767	2320	228	0.133	0.0235	9.5673	0.65	308.56	1077511	700382	0.631108	0.1276	0.06	0.2	1	Metropolitan	915885	0.825295	377129	0.339827	107751	0.0970935
4013116712	Arizona	AZ	3802551	7911	650	0.113	0.022	9.5673	0.65	893.943	3121707	2029109	0.533618	0.112763	0.47	0.6	1	Metropolitan	2.65345e+06	0.697808	1.0926e+06	0.287333	312171	0.0820951
4013116713	Arizona	AZ	2585393	6420	523	0.123	0.0255	9.5673	0.65	789.66	2.75754e+06	1.7924e+06	0.693281	0.154427	0.04	0.2	1	Metropolitan	2.34391e+06	0.906598	965140	0.373305	275754	0.106659
4013116714	Arizona	AZ	2708615	3560	272	0.121	0.0265	9.5673	0.65	430.76	1504242	977757	0.36098	0.0837306	0.04	0.2	1	Metropolitan	1.27861e+06	0.472051	526485	0.194374	150424	0.0555355
4013116715	Arizona	AZ	921582	1978	167	0.115	0.024	9.5673	0.65	227.47	794340	516321	0.560255	0.126128	0.13	0.2	1	Metropolitan	675189	0.732641	278019	0.301676	79434	0.0861931
4013116717	Arizona	AZ	1073879	3298	386	0.144	0.0215	9.5673	0.65	474.912	1.65842e+06	1.07798e+06	1.00381	0.190436	0.13	0.2	1	Metropolitan	1.40966e+06	1.31268	580448	0.540515	165842	0.154433
4013116718	Arizona	AZ	993665	3057	355	0.134	0.019	9.5673	0.65	409.638	1.43048e+06	929814	0.935741	0.171499	0.15	0.2	1	Metropolitan	1.21591e+06	1.22366	500669	0.503861	143048	0.14396
4013116719	Arizona	AZ	3405012	7137	614	0.118	0.0235	9.5673	0.65	842.166	2940898	1911584	0.561403	0.121791	0.19	0.2	1	Metropolitan	2.49976e+06	0.734142	1.02931e+06	0.302294	294090	0.0863697
4013116720	Arizona	AZ	1770155	4528	302	0.132	0.0255	9.5673	0.65	597.696	2.08719e+06	1.35668e+06	0.766416	0.156633	0.07	0.2	1	Metropolitan	1.77411e+06	1.00224	730518	0.412686	208719	0.11791
4013116721	Arizona	AZ	2295748	3388	242	0.104	0.019	9.5673	0.65	352.352	1.23044e+06	799783	0.348376	0.0683372	0.01	0.2	1	Metropolitan	1.04587e+06	0.455569	430653	0.187587	123044	0.0535963
4013116725	Arizona	AZ	4158262	5301	756	0.111	0.027	9.5673	0.65	588.411	2054769	1335600	0.321192	0.090566	0.08	0.2	1	Metropolitan	1.74655e+06	0.42002	719169	0.172949	205477	0.0494141
4013116727	Arizona	AZ	4559814	3988	218	0.094	0.019	9.5673	0.65	374.872	1309077	850900	0.186609	0.0390738	0.02	0.2	1	Metropolitan	1.11272e+06	0.244027	458177	0.100482	130908	0.028709
4013116728	Arizona	AZ	5999240	4657	272	0.096	0.0225	9.5673	0.65	447.072	1561204	1014783	0.169152	0.0408574	0.01	0.2	1	Metropolitan	1.32702e+06	0.221199	546421	0.0910818	156120	0.0260234
4013116729	Arizona	AZ	3807837	4103	185	0.094	0.022	9.5673	0.65	385.682	1346826	875437	0.229904	0.0547968	0.01	0.2	1	Metropolitan	1.1448e+06	0.300644	471389	0.123794	134683	0.0353699
4013116730	Arizona	AZ	4414140	1821	130	0.106	0.0275	9.5673	0.65	193.026	674059	438138	0.0992579	0.026708	0.01	0.2	1	Metropolitan	572950	0.129799	235921	0.0534466	67405.9	0.0152705
4013116731	Arizona	AZ	3298988	3189	299	0.107	0.0245	9.5673	0.65	341.223	1191573	774522	0.234776	0.0580893	0.01	0.2	1	Metropolitan	1.01284e+06	0.307014	417050	0.126418	119157	0.0361193
4013116732	Arizona	AZ	6728143	3956	418	0.16	0.021	9.5673	0.65	632.96	2210337	1436719	0.213539	0.0359805	0.27	0.4	1	Metropolitan	1.87879e+06	0.279243	773618	0.114982	221034	0.0328521
4013116733	Arizona	AZ	65083957	260	114	0.133	0.0195	9.5673	0.65	34.58	120756	78491.1	0.001206	0.000557564	0.1	0.2	2	Metro-Commuting	102642	0.00157707	42264.5	0.000649384	12075.6	0.000185538
4013116800	Arizona	AZ	5226379	2794	362	0.175	0.024	9.5673	0.65	488.95	1707445	1109839	0.212353	0.0400638	0.97	1	1	Metropolitan	1.45133e+06	0.277693	597606	0.114344	170744	0.0326697
4013116900	Arizona	AZ	3191284	2661	362	0.258	0.031	9.5673	0.65	686.538	2.39743e+06	1.55833e+06	0.488309	0.0886303	1	1	1	Metropolitan	2.03782e+06	0.638558	839102	0.262936	239743	0.0751245
4013117000	Arizona	AZ	1933811	7040	967	0.2	0.02	9.5673	0.65	1408	4.91683e+06	3.19594e+06	1.65266	0.280793	0.99	1	1	Metropolitan	4.1793e+06	2.16117	1.72089e+06	0.889895	491683	0.254256
4013117100	Arizona	AZ	1604762	2712	338	0.129	0.0175	9.5673	0.65	349.848	1.22169e+06	794100	0.49484	0.0911584	0.48	0.6	1	Metropolitan	1.03844e+06	0.647098	427592	0.266452	122169	0.0761292
4013117200	Arizona	AZ	6630461	1309	264	0.197	0.025	9.5673	0.65	257.873	900509	585331	0.0882791	0.0210356	0.98	1	1	Metropolitan	765433	0.115442	315178	0.0475349	90050.9	0.0135814
4013117300	Arizona	AZ	8171380	1263	311	0.239	0.021	9.5673	0.65	301.857	1.0541e+06	685168	0.0838497	0.0219222	1	1	1	Metropolitan	895988	0.10965	368936	0.0451498	105410	0.0129
4013216806	Arizona	AZ	2041733	3468	247	0.091	0.02	9.5673	0.65	315.588	1102054	716335	0.350847	0.0810569	0.09	0.2	1	Metropolitan	936746	0.458799	385719	0.188917	110205	0.0539764
4013216807	Arizona	AZ	4077969	5145	333	0.094	0.023	9.5673	0.65	483.63	1688867	1097764	0.269194	0.068132	0.03	0.2	1	Metropolitan	1.43554e+06	0.352023	591104	0.14495	168887	0.0414144
4013216809	Arizona	AZ	9271443	5258	420	0.081	0.02	9.5673	0.65	425.898	1487263	966721	0.104269	0.0270591	0.02	0.2	1	Metropolitan	1.26417e+06	0.136351	520542	0.0561447	148726	0.0160413
4013216810	Arizona	AZ	1865457	1673	208	0.102	0.023	9.5673	0.65	170.646	595907	387339	0.207638	0.0534655	0.14	0.2	1	Metropolitan	506521	0.271526	208567	0.111805	59590.7	0.0319443
4013216813	Arizona	AZ	4602588	4141	363	0.079	0.021	9.5673	0.65	327.139	1142390	742554	0.161334	0.045158	0.03	0.2	1	Metropolitan	971032	0.210975	399837	0.0868721	114239	0.0248206
4013216816	Arizona	AZ	16181674	6656	677	0.095	0.024	9.5673	0.65	632.32	2.2081e+06	1.43527e+06	0.088697	0.0241556	0.47	0.6	1	Metropolitan	1.87689e+06	0.115988	772836	0.0477599	220810	0.0136457
4013216818	Arizona	AZ	8416883	7437	433	0.106	0.023	9.5673	0.65	788.322	2752871	1789366	0.212592	0.0477604	0.18	0.2	1	Metropolitan	2.33994e+06	0.278006	963505	0.114473	275287	0.0327065
4013216819	Arizona	AZ	23817923	6481	415	0.104	0.0255	9.5673	0.65	674.024	2.35374e+06	1.52993e+06	0.0642343	0.016278	0.03	0.2	1	Metropolitan	2.00067e+06	0.0839987	823807	0.0345877	235374	0.0098822
4013216820	Arizona	AZ	5090820	4462	320	0.104	0.0235	9.5673	0.65	464.048	1620486	1053316	0.206905	0.0490508	0.07	0.2	1	Metropolitan	1.37741e+06	0.270568	567170	0.11141	162049	0.0318315
4013216821	Arizona	AZ	15429719	6349	430	0.101	0.025	9.5673	0.65	641.249	2239283	1455534	0.0943331	0.0242081	0.18	0.2	1	Metropolitan	1.90339e+06	0.123359	783749	0.0507948	223928	0.0145128
4013216822	Arizona	AZ	23281196	4290	293	0.084	0.0255	9.5673	0.65	360.36	1258400	817960	0.0351339	0.0109323	0.01	0.2	1	Metropolitan	1.06964e+06	0.0459444	440440	0.0189183	125840	0.00540522
4013216826	Arizona	AZ	2617927	4566	403	0.105	0.0235	9.5673	0.65	479.43	1674200	1088230	0.415684	0.100007	0.27	0.4	1	Metropolitan	1.42307e+06	0.543587	585970	0.22383	167420	0.0639514
4013216829	Arizona	AZ	93063169	5669	597	0.09	0.0245	9.5673	0.65	510.21	1781686	1158096	0.0124442	0.00363224	0	0.2	1	Metropolitan	1.51443e+06	0.0162732	623590	0.00670072	178169	0.00191449
4013216830	Arizona	AZ	2555822	3299	360	0.128	0.0185	9.5673	0.65	422.272	1474601	958491	0.375022	0.0679167	0.25	0.4	1	Metropolitan	1.25341e+06	0.490414	516110	0.201935	147460	0.0576958
4013216831	Arizona	AZ	4731236	3098	266	0.086	0.0175	9.5673	0.65	266.428	930384	604749	0.127821	0.0282306	0.12	0.2	1	Metropolitan	790826	0.16715	325634	0.0688265	93038.4	0.0196647
4013216832	Arizona	AZ	1962155	2283	258	0.088	0.0235	9.5673	0.65	200.904	701570	456020	0.232408	0.067392	0.03	0.2	1	Metropolitan	596334	0.303918	245549	0.125143	70157	0.0357551
4013216833	Arizona	AZ	3234768	4917	347	0.08	0.015	9.5673	0.65	393.36	1.37364e+06	892865	0.276021	0.0552984	0.06	0.2	1	Metropolitan	1.16759e+06	0.360951	480773	0.148627	137364	0.0424648
4013216834	Arizona	AZ	2999800	2255	283	0.078	0.019	9.5673	0.65	175.89	614219	399242	0.13309	0.036469	0.03	0.2	1	Metropolitan	522086	0.17404	214977	0.0716637	61421.9	0.0204753
4013216835	Arizona	AZ	2579533	2874	286	0.096	0.0185	9.5673	0.65	275.904	963475	626258	0.24278	0.0526554	0.17	0.2	1	Metropolitan	818953	0.317481	337216	0.130728	96347.5	0.0373507
4013216836	Arizona	AZ	4170790	4336	359	0.107	0.0185	9.5673	0.65	463.952	1.62015e+06	1.0531e+06	0.252494	0.0484028	0.04	0.2	1	Metropolitan	1.37713e+06	0.330184	567053	0.135958	162015	0.0388452
4013216837	Arizona	AZ	2469714	5358	519	0.11	0.0245	9.5673	0.65	589.38	2058153	1337799	0.541682	0.131563	0.04	0.2	1	Metropolitan	1.74943e+06	0.708353	720354	0.291675	205815	0.0833357
4013216838	Arizona	AZ	2652987	5310	498	0.092	0.0235	9.5673	0.65	488.52	1.70594e+06	1.10886e+06	0.417968	0.113732	0.08	0.2	1	Metropolitan	1.45005e+06	0.546573	597080	0.22506	170594	0.0643027
4013216839	Arizona	AZ	3371767	4162	254	0.087	0.019	9.5673	0.65	362.094	1.26446e+06	821896	0.243758	0.055274	0.01	0.2	1	Metropolitan	1.07479e+06	0.318761	442559	0.131254	126446	0.0375013
4013216840	Arizona	AZ	10078880	4967	317	0.096	0.0255	9.5673	0.65	476.832	1665128	1082333	0.107386	0.0293363	0.01	0.2	1	Metropolitan	1.41536e+06	0.140428	582795	0.0578234	166513	0.016521
4013216841	Arizona	AZ	5193594	3996	278	0.095	0.026	9.5673	0.65	379.62	1325658	861677	0.165912	0.0468514	0.01	0.2	1	Metropolitan	1.12681e+06	0.216961	463980	0.089337	132566	0.0255249
4013216842	Arizona	AZ	4206483	3847	275	0.092	0.028	9.5673	0.65	353.924	1.23593e+06	803352	0.190979	0.0597059	0	0.2	1	Metropolitan	1.05054e+06	0.249742	432574	0.102835	123593	0.0293814
4013216843	Arizona	AZ	23635516	3438	252	0.082	0.024	9.5673	0.65	281.916	984469	639905	0.0270739	0.00816877	0.01	0.2	1	Metropolitan	836799	0.0354043	344564	0.0145782	98446.9	0.00416521
4013216844	Arizona	AZ	6762950	4612	341	0.088	0.0205	9.5673	0.65	405.856	1417275	921229	0.136217	0.0332923	0.19	0.2	1	Metropolitan	1.20468e+06	0.17813	496046	0.0733476	141728	0.0209565
4013216845	Arizona	AZ	6713761	2165	302	0.122	0.0195	9.5673	0.65	264.13	922359	599533	0.0892992	0.0189444	0.49	0.6	1	Metropolitan	784005	0.116776	322826	0.0480842	92235.9	0.0137383
4013216846	Arizona	AZ	6861709	7373	477	0.099	0.0195	9.5673	0.65	729.927	2548952	1656819	0.241459	0.0500598	0.18	0.2	1	Metropolitan	2.16661e+06	0.315754	892133	0.130016	254895	0.0371475
4013216847	Arizona	AZ	9313940	7943	559	0.084	0.025	9.5673	0.65	667.212	2329947	1514466	0.162602	0.049728	0.1	0.2	1	Metropolitan	1.98046e+06	0.212633	815482	0.087555	232995	0.0250157
4013216848	Arizona	AZ	13398918	6781	444	0.097	0.0275	9.5673	0.65	657.757	2296930	1493004	0.111427	0.0324218	0.03	0.2	1	Metropolitan	1.95239e+06	0.145713	803925	0.0599993	229693	0.0171427
4013216849	Arizona	AZ	33225017	6670	385	0.09	0.0195	9.5673	0.65	600.3	2096286	1362586	0.0410109	0.0091956	0.03	0.2	1	Metropolitan	1.78184e+06	0.0536296	733700	0.0220828	209629	0.00630936
4013216850	Arizona	AZ	1889387	4576	455	0.097	0.022	9.5673	0.65	443.872	1550030	1007519	0.533252	0.132056	0.36	0.4	1	Metropolitan	1.31753e+06	0.697329	542510	0.287136	155003	0.0820388
4013216851	Arizona	AZ	56062643	4293	323	0.08	0.022	9.5673	0.65	343.44	1199315	779554	0.0139051	0.00396443	0.01	0.2	1	Metropolitan	1.01942e+06	0.0181835	419760	0.00748734	119931	0.00213924
4013216852	Arizona	AZ	969766	3189	331	0.095	0.0225	9.5673	0.65	302.955	1.05794e+06	687660	0.709099	0.183364	0.21	0.4	1	Metropolitan	899248	0.927283	370278	0.381822	105794	0.109092
4013216853	Arizona	AZ	1722985	5288	396	0.108	0.023	9.5673	0.65	571.104	1994332	1296316	0.752366	0.169844	0.22	0.4	1	Metropolitan	1.69518e+06	0.983864	698016	0.40512	199433	0.115749
4013216901	Arizona	AZ	2877988	3323	282	0.089	0.0225	9.5673	0.65	295.747	1032768	671299	0.233253	0.0622021	0.04	0.2	1	Metropolitan	877852	0.305023	361469	0.125598	103277	0.0358851
4013216902	Arizona	AZ	2579967	4252	307	0.106	0.0225	9.5673	0.65	450.712	1573915	1023045	0.396534	0.088906	0.1	0.2	1	Metropolitan	1.33783e+06	0.518545	550870	0.213518	157392	0.0610053
4013217001	Arizona	AZ	2849224	4628	519	0.092	0.018	9.5673	0.65	425.776	1.48684e+06	966444	0.339196	0.0764929	0.09	0.2	1	Metropolitan	1.26381e+06	0.443563	520393	0.182644	148684	0.0521839
4013217002	Arizona	AZ	2562800	6017	724	0.124	0.0225	9.5673	0.65	746.108	2605457	1693547	0.660819	0.143875	0.13	0.2	1	Metropolitan	2.21464e+06	0.864148	911910	0.355826	260546	0.101664
4013217101	Arizona	AZ	1301483	2879	218	0.108	0.023	9.5673	0.65	310.932	1.08579e+06	705766	0.542279	0.122568	0.14	0.2	1	Metropolitan	922925	0.709134	380028	0.291996	108579	0.0834275
4013217102	Arizona	AZ	1285754	2926	226	0.113	0.026	9.5673	0.65	330.638	1.15461e+06	750496	0.583701	0.141668	0.12	0.2	1	Metropolitan	981418	0.763301	404113	0.314301	115461	0.0898002
4013217201	Arizona	AZ	2072444	2237	228	0.097	0.0325	9.5673	0.65	216.989	757740	492531	0.237657	0.0832301	0.12	0.2	1	Metropolitan	644079	0.310782	265209	0.127969	75774	0.0365626
4013217203	Arizona	AZ	1311068	3678	361	0.093	0.0165	9.5673	0.65	342.054	1194475	776408	0.592195	0.120073	0.21	0.4	1	Metropolitan	1.0153e+06	0.774409	418066	0.318874	119447	0.091107
4013217204	Arizona	AZ	617060	3624	511	0.132	0.028	9.5673	0.65	478.368	1.67049e+06	1.08582e+06	1.75967	0.448206	0.36	0.4	1	Metropolitan	1.41992e+06	2.3011	584672	0.947513	167049	0.270718
4013217300	Arizona	AZ	2491891	4425	521	0.082	0.019	9.5673	0.65	362.85	1.2671e+06	823612	0.330517	0.0859033	0.04	0.2	1	Metropolitan	1.07703e+06	0.432214	443483	0.177971	126710	0.0508488
4013217400	Arizona	AZ	2182812	3232	235	0.1	0.0175	9.5673	0.65	323.2	1.12864e+06	733613	0.336086	0.0636897	0.48	0.6	1	Metropolitan	959340	0.439497	395022	0.180969	112864	0.0517056
4013217501	Arizona	AZ	1048265	3831	394	0.169	0.03	9.5673	0.65	647.439	2.2609e+06	1.46958e+06	1.40192	0.287611	0.46	0.6	1	Metropolitan	1.92176e+06	1.83328	791315	0.75488	226090	0.21568
4013217502	Arizona	AZ	806047	3173	220	0.101	0.0235	9.5673	0.65	320.473	1.11911e+06	727423	0.902457	0.219102	0.07	0.2	1	Metropolitan	951246	1.18014	391689	0.485939	111911	0.13884
4013217600	Arizona	AZ	1936352	4891	530	0.147	0.03	9.5673	0.65	718.977	2.51071e+06	1.63196e+06	0.842803	0.194744	0.73	0.8	1	Metropolitan	2.13411e+06	1.10213	878750	0.453817	251071	0.129662
4013217700	Arizona	AZ	2566393	5211	843	0.13	0.0275	9.5673	0.65	677.43	2365629	1537659	0.599152	0.159558	0.63	0.8	1	Metropolitan	2.01078e+06	0.783506	827970	0.32262	236563	0.0921772
4013217800	Arizona	AZ	2557134	6345	480	0.119	0.019	9.5673	0.65	755.055	2.6367e+06	1.71386e+06	0.670225	0.118415	0.59	0.6	1	Metropolitan	2.2412e+06	0.876448	922845	0.36089	263670	0.103112
4013217900	Arizona	AZ	2606217	4194	426	0.125	0.029	9.5673	0.65	524.25	1.83071e+06	1.18996e+06	0.456587	0.115636	0.58	0.6	1	Metropolitan	1.55611e+06	0.597075	640750	0.245855	183071	0.0702441
4013218000	Arizona	AZ	2627063	5983	582	0.122	0.018	9.5673	0.65	729.926	2548949	1656817	0.630673	0.111454	0.13	0.2	1	Metropolitan	2.16661e+06	0.824726	892132	0.339593	254895	0.0970266
4013218100	Arizona	AZ	973211	2274	277	0.122	0.023	9.5673	0.65	277.428	968796	629718	0.647052	0.145233	0.31	0.4	1	Metropolitan	823477	0.846144	339079	0.348412	96879.6	0.0995464
4013218200	Arizona	AZ	2585746	9097	886	0.132	0.0245	9.5673	0.65	1200.8	4193285	2725635	1.0541	0.220947	0.68	0.8	1	Metropolitan	3.56429e+06	1.37844	1.46765e+06	0.567592	419329	0.162169
4013218300	Arizona	AZ	2242163	4629	506	0.156	0.0255	9.5673	0.65	722.124	2.5217e+06	1.63911e+06	0.731038	0.143754	0.82	1	1	Metropolitan	2.14345e+06	0.955973	882596	0.393636	252170	0.112467
4013318400	Arizona	AZ	8171295	5590	719	0.156	0.027	9.5673	0.65	872.04	3045220	1979393	0.242237	0.0522354	0.89	1	1	Metropolitan	2.58844e+06	0.316772	1.06583e+06	0.130436	304522	0.0372673
4013318501	Arizona	AZ	1305692	3389	356	0.167	0.0245	9.5673	0.65	565.963	1.97638e+06	1.28465e+06	0.983882	0.177528	0.61	0.8	1	Metropolitan	1.67992e+06	1.28661	691733	0.529782	197638	0.151366
4013318700	Arizona	AZ	2411589	3843	706	0.113	0.033	9.5673	0.65	434.259	1.51646e+06	985699	0.408734	0.141019	0.69	0.8	1	Metropolitan	1.28899e+06	0.534499	530761	0.220088	151646	0.0628822
4013318800	Arizona	AZ	2574585	7334	784	0.153	0.0285	9.5673	0.65	1122.1	3.91845e+06	2.54699e+06	0.989283	0.212467	0.71	0.8	1	Metropolitan	3.33068e+06	1.29368	1.37146e+06	0.532691	391845	0.152197
4013318900	Arizona	AZ	2589083	7018	631	0.151	0.026	9.5673	0.65	1059.72	3.7006e+06	2.40539e+06	0.929052	0.180466	0.81	1	1	Metropolitan	3.14551e+06	1.21491	1.29521e+06	0.500259	370060	0.142931
4013319000	Arizona	AZ	2588740	9085	1485	0.119	0.0275	9.5673	0.65	1081.12	3775323	2453960	0.947936	0.268321	0.66	0.8	1	Metropolitan	3.20902e+06	1.23961	1.32136e+06	0.510427	377532	0.145836
4013319101	Arizona	AZ	330654	3291	330	0.161	0.028	9.5673	0.65	529.851	1.85027e+06	1.20268e+06	3.63727	0.730182	0.62	0.8	1	Metropolitan	1.57273e+06	4.75643	647596	1.95853	185027	0.55958
4013319103	Arizona	AZ	957248	5318	584	0.13	0.0355	9.5673	0.65	691.34	2.4142e+06	1.56923e+06	1.63932	0.482501	0.65	0.8	1	Metropolitan	2.05207e+06	2.14372	844971	0.882709	241420	0.252203
4013319104	Arizona	AZ	1287859	7228	699	0.142	0.0215	9.5673	0.65	1026.38	3.58417e+06	2.32971e+06	1.80898	0.324997	0.33	0.4	1	Metropolitan	3.04655e+06	2.36559	1.25446e+06	0.974066	358417	0.278305
4013319201	Arizona	AZ	1324915	6849	756	0.188	0.029	9.5673	0.65	1287.61	4.49642e+06	2.92268e+06	2.20593	0.418423	0.77	0.8	1	Metropolitan	3.82196e+06	2.88468	1.57375e+06	1.18781	449642	0.339375
4013319202	Arizona	AZ	1325009	3539	339	0.171	0.023	9.5673	0.65	605.169	2113289	1373638	1.0367	0.171187	0.77	0.8	1	Metropolitan	1.7963e+06	1.35569	739651	0.558224	211329	0.159492
4013319300	Arizona	AZ	1093172	3005	513	0.201	0.0305	9.5673	0.65	604.005	2109224	1370996	1.25415	0.286454	0.92	1	1	Metropolitan	1.79284e+06	1.64004	738229	0.675309	210922	0.192945
4013319401	Arizona	AZ	2673507	7236	652	0.123	0.02	9.5673	0.65	890.028	3108035	2020223	0.755645	0.140473	0.46	0.6	1	Metropolitan	2.64183e+06	0.988151	1.08781e+06	0.406886	310804	0.116253
4013319402	Arizona	AZ	2630564	4094	331	0.12	0.023	9.5673	0.65	491.28	1715581	1115128	0.423912	0.0881827	0.3	0.4	1	Metropolitan	1.45824e+06	0.554347	600454	0.22826	171558	0.0652172
4013319403	Arizona	AZ	2666450	4926	419	0.135	0.0225	9.5673	0.65	665.01	2322258	1509468	0.566096	0.105926	0.53	0.6	1	Metropolitan	1.97392e+06	0.74028	812790	0.304821	232226	0.0870917
4013319404	Arizona	AZ	2047884	3626	289	0.092	0.016	9.5673	0.65	333.592	1.16492e+06	757201	0.369748	0.0707352	0.45	0.6	1	Metropolitan	990186	0.483517	407724	0.199095	116492	0.0568843
4013319500	Arizona	AZ	2576259	6406	682	0.113	0.0205	9.5673	0.65	723.878	2527829	1643089	0.637781	0.134156	0.28	0.4	1	Metropolitan	2.14865e+06	0.834021	884740	0.34342	252783	0.0981201
4013319600	Arizona	AZ	2578481	6403	577	0.119	0.023	9.5673	0.65	761.957	2.6608e+06	1.72952e+06	0.670752	0.14304	0.63	0.8	1	Metropolitan	2.26168e+06	0.877138	931281	0.361174	266080	0.103193
4013319703	Arizona	AZ	2744893	4552	425	0.128	0.016	9.5673	0.65	582.656	2034672	1322537	0.481817	0.075173	0.8	1	1	Metropolitan	1.72947e+06	0.630069	712135	0.25944	203467	0.0741257
4013319704	Arizona	AZ	7870608	1935	320	0.127	0.0195	9.5673	0.65	245.745	858157	557802	0.0708716	0.0159932	0.74	0.8	1	Metropolitan	729434	0.0926782	300355	0.0381616	85815.7	0.0109033
4013319705	Arizona	AZ	3856653	3713	376	0.164	0.0245	9.5673	0.65	608.932	2.12643e+06	1.38218e+06	0.358388	0.0646811	0.77	0.8	1	Metropolitan	1.80747e+06	0.468662	744250	0.192978	212643	0.0551367
4013319706	Arizona	AZ	1364476	5873	538	0.168	0.019	9.5673	0.65	986.664	3.44549e+06	2.23957e+06	1.64134	0.238882	0.9	1	1	Metropolitan	2.92867e+06	2.14637	1.20592e+06	0.883799	344549	0.252514
4013319800	Arizona	AZ	2517125	6761	591	0.143	0.021	9.5673	0.65	966.823	3376208	2194535	0.871842	0.148998	0.69	0.8	1	Metropolitan	2.86978e+06	1.1401	1.18167e+06	0.469453	337621	0.13413
4013319902	Arizona	AZ	2593873	2983	286	0.105	0.018	9.5673	0.65	313.215	1.09377e+06	710949	0.274088	0.0538358	0.66	0.8	1	Metropolitan	929702	0.358422	382818	0.147586	109377	0.0421673
4013319903	Arizona	AZ	2672254	6049	429	0.1	0.0225	9.5673	0.65	604.9	2.11235e+06	1.37303e+06	0.513809	0.121214	0.36	0.4	1	Metropolitan	1.7955e+06	0.671904	739322	0.276666	211235	0.0790475
4013319904	Arizona	AZ	2684020	5234	241	0.109	0.0215	9.5673	0.65	570.506	1.99224e+06	1.29496e+06	0.48247	0.0977246	0.4	0.6	1	Metropolitan	1.69341e+06	0.630922	697285	0.259791	199224	0.0742261
4013319905	Arizona	AZ	2614826	5362	355	0.124	0.0235	9.5673	0.65	664.888	2321832	1509191	0.577167	0.115865	0.38	0.4	1	Metropolitan	1.97356e+06	0.754757	812641	0.310782	232183	0.0887949
4013319906	Arizona	AZ	2585193	3596	310	0.099	0.0195	9.5673	0.65	356.004	1.24319e+06	808073	0.312577	0.0672068	0.26	0.4	1	Metropolitan	1.05671e+06	0.408755	435116	0.168311	124319	0.0480888
4013319907	Arizona	AZ	2583419	2266	199	0.094	0.0275	9.5673	0.65	213.004	743824	483485	0.187149	0.0571648	0.02	0.2	1	Metropolitan	632250	0.244734	260338	0.100773	74382.4	0.0287922
4013319908	Arizona	AZ	2589051	2699	252	0.145	0.0255	9.5673	0.65	391.355	1366637	888314	0.343104	0.0683157	0.34	0.4	1	Metropolitan	1.16164e+06	0.448675	478323	0.184748	136664	0.0527852
4013319909	Arizona	AZ	2627870	2495	184	0.101	0.023	9.5673	0.65	251.995	879983	571989	0.217663	0.0521011	0.21	0.4	1	Metropolitan	747985	0.284636	307994	0.117203	87998.3	0.0334865
4013319910	Arizona	AZ	6672126	5635	365	0.099	0.0245	9.5673	0.65	557.865	1.9481e+06	1.26627e+06	0.189784	0.048549	0.15	0.2	1	Metropolitan	1.65589e+06	0.24818	681835	0.102192	194810	0.0291976
4013320001	Arizona	AZ	3040816	8801	760	0.128	0.0185	9.5673	0.65	1126.53	3933908	2557040	0.840906	0.141578	0.39	0.4	1	Metropolitan	3.34382e+06	1.09965	1.37687e+06	0.452796	393391	0.12937
4013320002	Arizona	AZ	2081955	6482	19	0.267	0.0225	9.5673	0.65	1730.69	6.0437e+06	3.9284e+06	1.88688	0.159103	0.88	1	1	Metropolitan	5.13714e+06	2.46746	2.11529e+06	1.01601	604370	0.290289
4013320007	Arizona	AZ	2061508	7235	684	0.129	0.0215	9.5673	0.65	933.315	3.2592e+06	2.11848e+06	1.02763	0.196909	0.43	0.6	1	Metropolitan	2.77032e+06	1.34383	1.14072e+06	0.553342	325920	0.158098
4013320100	Arizona	AZ	4984470	3409	288	0.113	0.0255	9.5673	0.65	385.217	1.3452e+06	874382	0.175421	0.0422694	0.64	0.8	1	Metropolitan	1.14342e+06	0.229397	470821	0.0944576	134520	0.0269879
4013420104	Arizona	AZ	7674237	5887	754	0.162	0.0275	9.5673	0.65	953.694	3.33036e+06	2.16473e+06	0.282078	0.0599841	0.46	0.6	1	Metropolitan	2.83081e+06	0.368871	1.16563e+06	0.151888	333036	0.0433966
4013420105	Arizona	AZ	7631303	6102	399	0.134	0.025	9.5673	0.65	817.668	2.85535e+06	1.85598e+06	0.243206	0.0480803	0.24	0.4	1	Metropolitan	2.42705e+06	0.318038	999372	0.130957	285535	0.0374163
4013420107	Arizona	AZ	8354076	6743	580	0.102	0.028	9.5673	0.65	687.786	2401793	1561165	0.186875	0.0537583	0.05	0.2	1	Metropolitan	2.04152e+06	0.244375	840628	0.100625	240179	0.02875
4013420108	Arizona	AZ	9712528	1758	274	0.123	0.0265	9.5673	0.65	216.234	755103	490817	0.0505344	0.0134377	0.01	0.2	1	Metropolitan	641838	0.0660835	264286	0.0272108	75510.3	0.00777453
4013420109	Arizona	AZ	7614928	4874	363	0.119	0.022	9.5673	0.65	580.006	2025418	1316522	0.172887	0.0344584	0.08	0.2	1	Metropolitan	1.72161e+06	0.226083	708896	0.093093	202542	0.026598
4013420110	Arizona	AZ	25795389	5552	443	0.128	0.0195	9.5673	0.65	710.656	2.48166e+06	1.61308e+06	0.0625335	0.0107542	0.07	0.2	1	Metropolitan	2.10941e+06	0.0817746	868580	0.0336719	248166	0.00962054
4013420111	Arizona	AZ	2588120	3865	399	0.181	0.021	9.5673	0.65	699.565	2.44293e+06	1.5879e+06	0.613535	0.0952826	0.29	0.4	1	Metropolitan	2.07649e+06	0.802315	855024	0.330365	244293	0.09439
4013420112	Arizona	AZ	1927696	3299	312	0.14	0.0185	9.5673	0.65	461.86	1.61284e+06	1.04835e+06	0.543835	0.0883728	0.01	0.2	1	Metropolitan	1.37092e+06	0.711169	564496	0.292834	161284	0.083667
4013420113	Arizona	AZ	1283627	3807	403	0.174	0.018	9.5673	0.65	662.418	2.31321e+06	1.50358e+06	1.17136	0.173374	0.32	0.4	1	Metropolitan	1.96623e+06	1.53177	809622	0.63073	231321	0.180209
4013420114	Arizona	AZ	2597133	4003	562	0.206	0.0225	9.5673	0.65	824.618	2879619	1871753	0.7207	0.128196	0.53	0.6	1	Metropolitan	2.44768e+06	0.942453	1.00787e+06	0.388069	287962	0.110877
4013420115	Arizona	AZ	1862696	3288	457	0.199	0.0185	9.5673	0.65	654.312	2.2849e+06	1.48518e+06	0.797331	0.133325	0.58	0.6	1	Metropolitan	1.94216e+06	1.04266	799715	0.429332	228490	0.122666
4013420116	Arizona	AZ	2019840	2876	442	0.16	0.018	9.5673	0.65	460.16	1.60691e+06	1.04449e+06	0.517115	0.0984905	0.38	0.4	1	Metropolitan	1.36587e+06	0.676228	562418	0.278447	160691	0.0795562
4013420202	Arizona	AZ	2590592	5605	737	0.156	0.0155	9.5673	0.65	874.38	3053391	1984704	0.76612	0.126263	0.2	0.4	1	Metropolitan	2.59538e+06	1.00185	1.06869e+06	0.412526	305339	0.117865
4013420206	Arizona	AZ	15065806	3634	337	0.111	0.0205	9.5673	0.65	403.374	1408608	915595	0.0607731	0.0125594	0.76	0.8	1	Metropolitan	1.19732e+06	0.0794725	493013	0.032724	140861	0.0093497
4013420207	Arizona	AZ	3288677	2881	232	0.103	0.0235	9.5673	0.65	296.743	1.03625e+06	673560	0.204812	0.0495541	0.22	0.4	1	Metropolitan	880809	0.267831	362686	0.110283	103625	0.0315095
4013420208	Arizona	AZ	2590003	5770	402	0.162	0.028	9.5673	0.65	934.74	3264172	2121712	0.819193	0.152659	0.19	0.2	1	Metropolitan	2.77455e+06	1.07125	1.14246e+06	0.441104	326417	0.12603
4013420209	Arizona	AZ	2593363	4022	262	0.119	0.0165	9.5673	0.65	478.618	1671365	1086387	0.418911	0.0641751	0.11	0.2	1	Metropolitan	1.42066e+06	0.547806	584978	0.225567	167136	0.0644478
4013420210	Arizona	AZ	2601089	5590	382	0.164	0.0245	9.5673	0.65	916.76	3.20139e+06	2.0809e+06	0.800011	0.131424	0.44	0.6	1	Metropolitan	2.72118e+06	1.04617	1.12048e+06	0.430775	320139	0.123079
4013420211	Arizona	AZ	2585029	4238	309	0.134	0.026	9.5673	0.65	567.892	1.98312e+06	1.28903e+06	0.49865	0.103359	0.39	0.4	1	Metropolitan	1.68565e+06	0.652081	694090	0.268504	198312	0.0767154
4013420212	Arizona	AZ	2584876	3240	312	0.133	0.022	9.5673	0.65	430.92	1.5048e+06	978120	0.378401	0.0724266	0.27	0.4	1	Metropolitan	1.27908e+06	0.494832	526680	0.203755	150480	0.0582156
4013420213	Arizona	AZ	1303290	1947	317	0.095	0.0275	9.5673	0.65	184.965	645910	419841	0.32214	0.106989	0.06	0.2	1	Metropolitan	549023	0.421259	226068	0.17346	64591	0.0495599
4013420214	Arizona	AZ	2585998	4128	687	0.143	0.017	9.5673	0.65	590.304	2061380	1339897	0.518135	0.105971	0.43	0.6	1	Metropolitan	1.75217e+06	0.677562	721483	0.278996	206138	0.0797131
4013420215	Arizona	AZ	2595274	2335	243	0.165	0.0285	9.5673	0.65	385.275	1.34541e+06	874513	0.336964	0.0679506	0.53	0.6	1	Metropolitan	1.14359e+06	0.440645	470892	0.181442	134541	0.0518406
4013420216	Arizona	AZ	2584538	4319	454	0.127	0.023	9.5673	0.65	548.513	1.91544e+06	1.24504e+06	0.481725	0.100872	0.45	0.6	1	Metropolitan	1.62813e+06	0.629949	670405	0.259391	191544	0.0741116
4013420301	Arizona	AZ	1658179	2386	169	0.121	0.0245	9.5673	0.65	288.706	1.00818e+06	655317	0.395203	0.0847751	0.19	0.2	1	Metropolitan	856953	0.516804	352863	0.212802	100818	0.0608004
4013420302	Arizona	AZ	2573124	4761	299	0.117	0.0265	9.5673	0.65	557.037	1.94521e+06	1.26439e+06	0.491382	0.115495	0.39	0.4	1	Metropolitan	1.65343e+06	0.642576	680823	0.26459	194521	0.0755972
4013420303	Arizona	AZ	2596613	4775	338	0.134	0.0265	9.5673	0.65	639.85	2.2344e+06	1.45236e+06	0.559328	0.117486	0.53	0.6	1	Metropolitan	1.89924e+06	0.731429	782039	0.301177	223440	0.0860505
4013420304	Arizona	AZ	5289845	1131	117	0.106	0.0245	9.5673	0.65	119.886	418650	272122	0.0514424	0.0130266	0.54	0.6	1	Metropolitan	355852	0.0672708	146527	0.0276997	41865	0.00791421
4013420401	Arizona	AZ	3145057	4766	529	0.23	0.0195	9.5673	0.65	1096.18	3827931	2488155	0.791132	0.110498	0.75	0.8	1	Metropolitan	3.25374e+06	1.03456	1.33978e+06	0.425994	382793	0.121713
4013420402	Arizona	AZ	9702809	4161	373	0.12	0.019	9.5673	0.65	499.32	1.74366e+06	1.13338e+06	0.116809	0.0212532	0.42	0.6	1	Metropolitan	1.48211e+06	0.152751	610280	0.0628973	174366	0.0179706
4013420501	Arizona	AZ	2622212	7585	672	0.187	0.0235	9.5673	0.65	1418.39	4953127	3219532	1.22779	0.188784	0.47	0.6	1	Metropolitan	4.21016e+06	1.60557	1.73359e+06	0.661119	495313	0.188891
4013420503	Arizona	AZ	1331162	3917	621	0.222	0.026	9.5673	0.65	869.574	3.03661e+06	1.9738e+06	1.48276	0.292263	0.66	0.8	1	Metropolitan	2.58112e+06	1.939	1.06281e+06	0.79841	303661	0.228117
4013420504	Arizona	AZ	1354276	3653	383	0.15	0.023	9.5673	0.65	547.95	1.91348e+06	1.24376e+06	0.918395	0.170593	0.06	0.2	1	Metropolitan	1.62646e+06	1.20098	669717	0.49452	191348	0.141291
4013420602	Arizona	AZ	2559356	5364	408	0.156	0.025	9.5673	0.65	836.784	2922104	1899367	0.742127	0.131647	0.12	0.2	1	Metropolitan	2.48379e+06	0.970474	1.02274e+06	0.399607	292210	0.114173
4013420603	Arizona	AZ	2544122	4059	540	0.144	0.027	9.5673	0.65	584.496	2.0411e+06	1.32671e+06	0.521482	0.11989	0.12	0.2	1	Metropolitan	1.73493e+06	0.681938	714384	0.280798	204110	0.080228
4013420604	Arizona	AZ	2594648	4762	429	0.122	0.0245	9.5673	0.65	580.964	2.02876e+06	1.3187e+06	0.508237	0.111863	0.07	0.2	1	Metropolitan	1.72445e+06	0.664618	710067	0.273666	202876	0.0781903
4013420704	Arizona	AZ	2613637	4968	407	0.151	0.029	9.5673	0.65	750.168	2619635	1702763	0.651492	0.136029	0.08	0.2	1	Metropolitan	2.22669e+06	0.851951	916872	0.350803	261964	0.100229
4013420705	Arizona	AZ	5200388	3946	387	0.118	0.0215	9.5673	0.65	465.628	1.626e+06	1.0569e+06	0.203235	0.0420538	0.15	0.2	1	Metropolitan	1.3821e+06	0.265769	569101	0.109434	162600	0.031267
4013420706	Arizona	AZ	2570546	5048	358	0.14	0.025	9.5673	0.65	706.72	2467912	1604143	0.624047	0.119904	0.06	0.2	1	Metropolitan	2.09773e+06	0.816062	863769	0.336026	246791	0.0960073
4013420707	Arizona	AZ	1296825	2373	308	0.122	0.0215	9.5673	0.65	289.506	1.01097e+06	657133	0.506724	0.110906	0.33	0.4	1	Metropolitan	859328	0.66264	353841	0.272852	101097	0.0779576
4013420708	Arizona	AZ	1296407	3679	476	0.15	0.02	9.5673	0.65	551.85	1.9271e+06	1.25261e+06	0.966218	0.179513	0.23	0.4	1	Metropolitan	1.63803e+06	1.26352	674484	0.520271	192710	0.148649
4013420709	Arizona	AZ	1305733	3472	378	0.131	0.0165	9.5673	0.65	454.832	1.5883e+06	1.0324e+06	0.790665	0.131634	0.4	0.6	1	Metropolitan	1.35006e+06	1.03395	555906	0.425742	158830	0.121641
4013420710	Arizona	AZ	1290461	3845	502	0.177	0.0215	9.5673	0.65	680.565	2.37658e+06	1.54477e+06	1.19707	0.21347	0.52	0.6	1	Metropolitan	2.02009e+06	1.5654	831802	0.644577	237658	0.184165
4013420800	Arizona	AZ	2593507	5429	493	0.157	0.024	9.5673	0.65	852.353	2.97647e+06	1.93471e+06	0.745981	0.132638	0.28	0.4	1	Metropolitan	2.53e+06	0.975513	1.04177e+06	0.401682	297647	0.114766
4013420901	Arizona	AZ	1210887	4126	486	0.18	0.021	9.5673	0.65	742.68	2.59349e+06	1.68577e+06	1.39217	0.230805	0.65	0.8	1	Metropolitan	2.20446e+06	1.82054	907720	0.749633	259349	0.214181
4013420902	Arizona	AZ	1339663	3761	414	0.162	0.023	9.5673	0.65	609.282	2127652	1382974	1.03233	0.185457	0.53	0.6	1	Metropolitan	1.8085e+06	1.34997	744678	0.55587	212765	0.15882
4013421001	Arizona	AZ	1277480	3991	347	0.153	0.018	9.5673	0.65	610.623	2.13233e+06	1.38602e+06	1.08496	0.158718	0.82	1	1	Metropolitan	1.81248e+06	1.4188	746317	0.58421	213233	0.166917
4013421002	Arizona	AZ	1280965	3445	395	0.206	0.022	9.5673	0.65	709.67	2.47821e+06	1.61084e+06	1.25752	0.197042	0.74	0.8	1	Metropolitan	2.10648e+06	1.64445	867375	0.677126	247821	0.193465
4013421101	Arizona	AZ	2777759	4987	555	0.192	0.0245	9.5673	0.65	957.504	3343666	2173383	0.782423	0.132477	0.71	0.8	1	Metropolitan	2.84212e+06	1.02317	1.17028e+06	0.421305	334367	0.120373
4013421102	Arizona	AZ	2637673	7069	610	0.198	0.0265	9.5673	0.65	1399.66	4887710	3177011	1.20447	0.191807	0.79	0.8	1	Metropolitan	4.15455e+06	1.57508	1.7107e+06	0.648564	488771	0.185304
4013421201	Arizona	AZ	4694540	4976	418	0.123	0.017	9.5673	0.65	612.048	2137311	1389252	0.295929	0.0478628	0.7	0.8	1	Metropolitan	1.81671e+06	0.386985	748059	0.159347	213731	0.0455276
4013421202	Arizona	AZ	1518671	3997	388	0.166	0.025	9.5673	0.65	663.502	2.31699e+06	1.50604e+06	0.991686	0.177687	0.82	1	1	Metropolitan	1.96944e+06	1.29682	810947	0.533985	231699	0.152567
4013421302	Arizona	AZ	2497508	5504	662	0.221	0.021	9.5673	0.65	1216.38	4.24769e+06	2.761e+06	1.1055	0.169455	0.95	1	1	Metropolitan	3.61054e+06	1.44566	1.48669e+06	0.59527	424769	0.170077
4013421303	Arizona	AZ	1813541	6196	514	0.188	0.019	9.5673	0.65	1164.85	4067724	2644021	1.45793	0.190626	0.88	1	1	Metropolitan	3.45757e+06	1.90653	1.4237e+06	0.785041	406772	0.224297
4013421304	Arizona	AZ	2325571	3237	352	0.153	0.0175	9.5673	0.65	495.261	1729483	1124164	0.483393	0.0762896	0.53	0.6	1	Metropolitan	1.47006e+06	0.632129	605319	0.260288	172948	0.0743681
4013421400	Arizona	AZ	2541926	2452	293	0.204	0.0175	9.5673	0.65	500.208	1746759	1135393	0.446667	0.0657038	0.94	1	1	Metropolitan	1.48474e+06	0.584102	611366	0.240513	174676	0.0687179
4013421501	Arizona	AZ	1324328	3911	428	0.188	0.025	9.5673	0.65	735.268	2.5676e+06	1.66894e+06	1.26022	0.217033	0.92	1	1	Metropolitan	2.18246e+06	1.64798	898661	0.678579	256760	0.19388
4013421502	Arizona	AZ	1321112	3340	486	0.2	0.0245	9.5673	0.65	668	2332699	1516254	1.14771	0.218304	0.88	1	1	Metropolitan	1.98279e+06	1.50085	816445	0.617998	233270	0.176571
4013421601	Arizona	AZ	1278407	3767	510	0.194	0.023	9.5673	0.65	730.798	2551994	1658796	1.29755	0.233505	0.52	0.6	1	Metropolitan	2.16919e+06	1.6968	893198	0.69868	255199	0.199623
4013421602	Arizona	AZ	1277513	4622	473	0.22	0.022	9.5673	0.65	1016.84	3550871	2308066	1.80669	0.258506	0.63	0.8	1	Metropolitan	3.01824e+06	2.36259	1.2428e+06	0.972831	355087	0.277952
4013421701	Arizona	AZ	1281877	5185	583	0.188	0.0165	9.5673	0.65	974.78	3403995	2212597	1.72606	0.246201	0.38	0.4	1	Metropolitan	2.8934e+06	2.25716	1.1914e+06	0.929417	340399	0.265548
4013421702	Arizona	AZ	1290728	4678	456	0.233	0.019	9.5673	0.65	1089.97	3.80626e+06	2.47407e+06	1.9168	0.243603	0.58	0.6	1	Metropolitan	3.23532e+06	2.50659	1.33219e+06	1.03212	380626	0.294892
4013421801	Arizona	AZ	1281901	3029	277	0.165	0.0185	9.5673	0.65	499.785	1.74528e+06	1.13443e+06	0.884961	0.128042	0.42	0.6	1	Metropolitan	1.48349e+06	1.15726	610849	0.476518	174528	0.136148
4013421802	Arizona	AZ	1282582	5205	422	0.2	0.0255	9.5673	0.65	1041	3.63524e+06	2.36291e+06	1.8423	0.278362	0.53	0.6	1	Metropolitan	3.08995e+06	2.40917	1.27233e+06	0.99201	363524	0.283431
4013421901	Arizona	AZ	1309322	3944	420	0.176	0.021	9.5673	0.65	694.144	2.424e+06	1.5756e+06	1.20337	0.192453	0.74	0.8	1	Metropolitan	2.0604e+06	1.57364	848398	0.647968	242400	0.185134
4013421902	Arizona	AZ	1314226	6686	614	0.245	0.025	9.5673	0.65	1638.07	5720246	3718160	2.82916	0.388387	0.89	1	1	Metropolitan	4.86221e+06	3.69968	2.00209e+06	1.5234	572025	0.435256
4013422001	Arizona	AZ	1268790	4452	315	0.214	0.027	9.5673	0.65	952.728	3326988	2162542	1.70441	0.246549	0.9	1	1	Metropolitan	2.82794e+06	2.22885	1.16445e+06	0.917761	332699	0.262217
4013422002	Arizona	AZ	1292545	4330	671	0.211	0.0245	9.5673	0.65	913.63	3.19045e+06	2.0738e+06	1.60443	0.310682	0.92	1	1	Metropolitan	2.71189e+06	2.0981	1.11666e+06	0.863923	319045	0.246835
4013422102	Arizona	AZ	1273651	4825	590	0.209	0.0195	9.5673	0.65	1008.42	3.52149e+06	2.28897e+06	1.79717	0.276422	0.8	1	1	Metropolitan	2.99326e+06	2.35014	1.23252e+06	0.967706	352149	0.276487
4013422103	Arizona	AZ	726403	5308	618	0.185	0.018	9.5673	0.65	981.98	3.42914e+06	2.22894e+06	3.06846	0.46558	0.68	0.8	1	Metropolitan	2.91477e+06	4.0126	1.2002e+06	1.65225	342914	0.472071
4013422104	Arizona	AZ	1523041	6508	967	0.202	0.02	9.5673	0.65	1314.62	4.59072e+06	2.98397e+06	1.95922	0.349823	0.8	1	1	Metropolitan	3.90212e+06	2.56206	1.60675e+06	1.05496	459072	0.301418
4013422105	Arizona	AZ	1276726	3384	358	0.186	0.022	9.5673	0.65	629.424	2.19799e+06	1.42869e+06	1.11903	0.177577	0.83	1	1	Metropolitan	1.86829e+06	1.46335	769296	0.602554	219799	0.172158
4013422106	Arizona	AZ	1259059	6200	586	0.219	0.022	9.5673	0.65	1357.8	4.74153e+06	3.08199e+06	2.44785	0.337634	0.85	1	1	Metropolitan	4.0303e+06	3.20104	1.65953e+06	1.31807	474153	0.376593
4013422107	Arizona	AZ	635211	4365	440	0.179	0.019	9.5673	0.65	781.335	2.72847e+06	1.77351e+06	2.792	0.408699	0.53	0.6	1	Metropolitan	2.3192e+06	3.65107	954965	1.50338	272847	0.429538
4013422203	Arizona	AZ	2647163	5493	610	0.188	0.024	9.5673	0.65	1032.68	3.6062e+06	2.34403e+06	0.885487	0.149826	0.82	1	1	Metropolitan	3.06527e+06	1.15795	1.26217e+06	0.476801	360620	0.136229
4013422204	Arizona	AZ	2592368	3049	293	0.16	0.0225	9.5673	0.65	487.84	1.70357e+06	1.10732e+06	0.427146	0.0727529	0.53	0.6	1	Metropolitan	1.44803e+06	0.558576	596249	0.230002	170357	0.0657148
4013422205	Arizona	AZ	1377191	1612	102	0.134	0.0255	9.5673	0.65	216.008	754314	490304	0.356017	0.0713966	0.18	0.2	1	Metropolitan	641167	0.465561	264010	0.191702	75431.4	0.0547719
4013422209	Arizona	AZ	2613031	6660	539	0.155	0.0255	9.5673	0.65	1032.3	3.60486e+06	2.34316e+06	0.89672	0.164409	0.28	0.4	1	Metropolitan	3.06413e+06	1.17263	1.2617e+06	0.482849	360486	0.137957
4013422210	Arizona	AZ	2611046	5292	350	0.143	0.0265	9.5673	0.65	756.756	2642641	1717716	0.657865	0.129444	0.13	0.2	1	Metropolitan	2.24624e+06	0.860285	924924	0.354235	264264	0.10121
4013422211	Arizona	AZ	2561850	2633	254	0.13	0.023	9.5673	0.65	342.29	1.1953e+06	776944	0.303275	0.061114	0.38	0.4	1	Metropolitan	1.016e+06	0.39659	418355	0.163302	119530	0.0466576
4013422212	Arizona	AZ	2175930	4434	231	0.11	0.0245	9.5673	0.65	487.74	1703220	1107093	0.508791	0.11638	0.26	0.4	1	Metropolitan	1.44774e+06	0.665342	596127	0.273964	170322	0.0782755
4013422213	Arizona	AZ	1329009	2765	159	0.15	0.026	9.5673	0.65	414.75	1.44833e+06	941417	0.70836	0.129363	0.45	0.6	1	Metropolitan	1.23108e+06	0.926317	506917	0.381425	144833	0.108978
4013422215	Arizona	AZ	1323416	2254	185	0.145	0.023	9.5673	0.65	326.83	1141311	741852	0.560559	0.100114	0.36	0.4	1	Metropolitan	970115	0.733038	399459	0.301839	114131	0.0862398
4013422216	Arizona	AZ	2604646	6512	457	0.135	0.024	9.5673	0.65	879.12	3.06994e+06	1.99546e+06	0.766117	0.146426	0.39	0.4	1	Metropolitan	2.60945e+06	1.00185	1.07448e+06	0.412525	306994	0.117864
4013422217	Arizona	AZ	1320355	3618	321	0.165	0.029	9.5673	0.65	596.97	2.08466e+06	1.35503e+06	1.02626	0.202052	0.18	0.2	1	Metropolitan	1.77196e+06	1.34203	729630	0.552602	208466	0.157886
4013422218	Arizona	AZ	1286856	2765	240	0.153	0.023	9.5673	0.65	423.045	1.4773e+06	960245	0.746195	0.129529	0.55	0.6	1	Metropolitan	1.25571e+06	0.975793	517055	0.401797	147730	0.114799
4013422219	Arizona	AZ	1287745	2922	397	0.155	0.0255	9.5673	0.65	452.91	1.58159e+06	1.02803e+06	0.798321	0.170335	0.06	0.2	1	Metropolitan	1.34435e+06	1.04396	553557	0.429865	158159	0.122819
4013422220	Arizona	AZ	1272556	2008	156	0.137	0.027	9.5673	0.65	275.096	960653	624424	0.490685	0.103947	0.12	0.2	1	Metropolitan	816555	0.641665	336229	0.264215	96065.3	0.07549
4013422221	Arizona	AZ	1901137	4051	346	0.118	0.023	9.5673	0.65	478.018	1669270	1085025	0.570724	0.121454	0.23	0.4	1	Metropolitan	1.41888e+06	0.746332	584244	0.307313	166927	0.0878038
4013422222	Arizona	AZ	978173	2365	270	0.129	0.0245	9.5673	0.65	305.085	1.06538e+06	692495	0.707947	0.156877	0.38	0.4	1	Metropolitan	905570	0.925777	372882	0.381202	106538	0.108915
4013422301	Arizona	AZ	5160157	5667	425	0.186	0.017	9.5673	0.65	1054.06	3680852	2392554	0.463659	0.0548176	0.89	1	1	Metropolitan	3.12872e+06	0.606324	1.2883e+06	0.249663	368085	0.0713322
4013422302	Arizona	AZ	2639928	5512	435	0.18	0.025	9.5673	0.65	992.16	3.46469e+06	2.25205e+06	0.853071	0.136273	0.4	0.6	1	Metropolitan	2.94498e+06	1.11555	1.21264e+06	0.459346	346469	0.131242
4013422304	Arizona	AZ	2712031	2843	312	0.145	0.024	9.5673	0.65	412.235	1.43955e+06	935708	0.345021	0.0685191	0.21	0.4	1	Metropolitan	1.22362e+06	0.451182	503843	0.185781	143955	0.0530802
4013422305	Arizona	AZ	2493073	5275	430	0.112	0.0225	9.5673	0.65	590.8	2063112	1341023	0.537899	0.116617	0.05	0.2	1	Metropolitan	1.75364e+06	0.703407	722089	0.289638	206311	0.0827538
4013422307	Arizona	AZ	7729972	4070	340	0.134	0.023	9.5673	0.65	545.38	1904502	1237926	0.160146	0.0305705	0.4	0.6	1	Metropolitan	1.61883e+06	0.209422	666576	0.0862326	190450	0.0246379
4013422308	Arizona	AZ	2622215	5554	259	0.129	0.023	9.5673	0.65	716.466	2501945	1626265	0.620187	0.114296	0.3	0.4	1	Metropolitan	2.12665e+06	0.811014	875681	0.333947	250195	0.0954134
4013422309	Arizona	AZ	2592291	4815	302	0.118	0.023	9.5673	0.65	568.17	1.98409e+06	1.28966e+06	0.497497	0.101866	0.13	0.2	1	Metropolitan	1.68647e+06	0.650573	694430	0.267883	198409	0.0765379
4013422401	Arizona	AZ	2589506	2969	252	0.148	0.0245	9.5673	0.65	439.412	1.53446e+06	997396	0.385168	0.0716535	0.47	0.6	1	Metropolitan	1.30429e+06	0.503682	537059	0.207398	153446	0.0592567
4013422402	Arizona	AZ	2475281	5240	534	0.148	0.0235	9.5673	0.65	775.52	2708166	1760308	0.711155	0.134176	0.51	0.6	1	Metropolitan	2.30194e+06	0.929972	947858	0.382929	270817	0.109408
4013422403	Arizona	AZ	2586787	4863	382	0.144	0.026	9.5673	0.65	700.272	2.44539e+06	1.58951e+06	0.614471	0.120991	0.47	0.6	1	Metropolitan	2.07859e+06	0.80354	855888	0.330869	244539	0.0945341
4013422404	Arizona	AZ	2512927	4403	361	0.126	0.027	9.5673	0.65	554.778	1.93732e+06	1.25926e+06	0.501112	0.114973	0.21	0.4	1	Metropolitan	1.64672e+06	0.655301	678062	0.26983	193732	0.0770942
4013422501	Arizona	AZ	2605462	6305	523	0.165	0.0245	9.5673	0.65	1040.33	3632882	2361373	0.906316	0.15415	0.15	0.2	1	Metropolitan	3.08795e+06	1.18518	1.27151e+06	0.488017	363288	0.139433
4013422502	Arizona	AZ	2570732	6503	475	0.149	0.022	9.5673	0.65	968.947	3.38363e+06	2.19936e+06	0.855537	0.140933	0.18	0.2	1	Metropolitan	2.87608e+06	1.11878	1.18427e+06	0.460674	338363	0.131621
4013422503	Arizona	AZ	2585700	6946	566	0.168	0.0245	9.5673	0.65	1166.93	4074988	2648742	1.02438	0.171128	0.27	0.4	1	Metropolitan	3.46374e+06	1.33958	1.42625e+06	0.55159	407499	0.157597
4013422504	Arizona	AZ	2595521	5144	335	0.158	0.0245	9.5673	0.65	812.752	2.83818e+06	1.84482e+06	0.71077	0.11954	0.24	0.4	1	Metropolitan	2.41246e+06	0.929469	993364	0.382722	283818	0.109349
4013422506	Arizona	AZ	2559669	4854	319	0.126	0.0245	9.5673	0.65	611.604	2.13576e+06	1.38824e+06	0.542353	0.111318	0.09	0.2	1	Metropolitan	1.8154e+06	0.709231	747516	0.292036	213576	0.0834389
4013422507	Arizona	AZ	2461803	4473	325	0.118	0.0245	9.5673	0.65	527.814	1.84316e+06	1.19805e+06	0.486657	0.107052	0.09	0.2	1	Metropolitan	1.56669e+06	0.636398	645106	0.262046	184316	0.0748704
4013422508	Arizona	AZ	2508354	3002	201	0.127	0.0245	9.5673	0.65	381.254	1.33136e+06	865386	0.345002	0.0704501	0.15	0.2	1	Metropolitan	1.13166e+06	0.451156	465977	0.18577	133136	0.0530772
4013422509	Arizona	AZ	2585661	5023	254	0.134	0.0245	9.5673	0.65	673.082	2350446	1527790	0.59087	0.112088	0.25	0.4	1	Metropolitan	1.99788e+06	0.772676	822656	0.318161	235045	0.0909031
4013422510	Arizona	AZ	2585395	3086	216	0.124	0.026	9.5673	0.65	382.664	1.33629e+06	868587	0.335959	0.0742642	0.1	0.2	1	Metropolitan	1.13584e+06	0.439331	467701	0.180901	133629	0.051686
4013422511	Arizona	AZ	2588094	2722	152	0.121	0.023	9.5673	0.65	329.362	1.15015e+06	747600	0.288861	0.0572278	0.16	0.2	1	Metropolitan	977630	0.377741	402554	0.155541	115015	0.0444402
4013422512	Arizona	AZ	2587093	4891	264	0.129	0.027	9.5673	0.65	630.939	2.20328e+06	1.43213e+06	0.553568	0.119654	0.12	0.2	1	Metropolitan	1.87279e+06	0.723897	771148	0.298075	220328	0.0851643
4013422513	Arizona	AZ	2594960	4408	373	0.141	0.0185	9.5673	0.65	621.528	2170416	1410770	0.543658	0.084879	0.15	0.2	1	Metropolitan	1.84485e+06	0.710937	759646	0.292739	217042	0.0836397
4013422514	Arizona	AZ	2449973	5795	420	0.168	0.024	9.5673	0.65	973.56	3399734	2209827	0.90198	0.144489	0.13	0.2	1	Metropolitan	2.88977e+06	1.17951	1.18991e+06	0.485682	339973	0.138766
4013422606	Arizona	AZ	10188824	11064	528	0.124	0.022	9.5673	0.65	1371.94	4.79089e+06	3.11408e+06	0.305637	0.0561532	0.08	0.2	1	Metropolitan	4.07226e+06	0.399679	1.67681e+06	0.164574	479089	0.047021
4013422607	Arizona	AZ	2585832	4198	380	0.105	0.018	9.5673	0.65	440.79	1.53927e+06	1.00052e+06	0.386925	0.0750091	0.22	0.4	1	Metropolitan	1.30838e+06	0.505979	538743	0.208344	153927	0.059527
4013422609	Arizona	AZ	2576793	4556	431	0.12	0.0185	9.5673	0.65	546.72	1909182	1240968	0.481594	0.0871095	0.43	0.6	1	Metropolitan	1.6228e+06	0.629777	668214	0.25932	190918	0.0740914
4013422610	Arizona	AZ	2610596	3138	386	0.096	0.0215	9.5673	0.65	301.248	1.05198e+06	683785	0.261927	0.0669265	0.23	0.4	1	Metropolitan	894181	0.34252	368192	0.141038	105198	0.0402964
4013422615	Arizona	AZ	5168782	7098	596	0.155	0.02	9.5673	0.65	1100.19	3841934	2497257	0.483142	0.0743786	0.08	0.2	1	Metropolitan	3.26564e+06	0.631802	1.34468e+06	0.260154	384193	0.0743296
4013422616	Arizona	AZ	5317286	4779	451	0.16	0.0175	9.5673	0.65	764.64	2670172	1735612	0.326409	0.0471532	0.45	0.6	1	Metropolitan	2.26965e+06	0.426843	934560	0.175759	267017	0.0502168
4013422617	Arizona	AZ	2653869	5846	345	0.145	0.026	9.5673	0.65	847.67	2960118	1924077	0.725008	0.136861	0.12	0.2	1	Metropolitan	2.5161e+06	0.948088	1.03604e+06	0.390389	296012	0.11154
4013422618	Arizona	AZ	2462192	2632	224	0.076	0.0215	9.5673	0.65	200.032	698525	454041	0.184405	0.0544768	0.07	0.2	1	Metropolitan	593746	0.241145	244484	0.0992951	69852.5	0.02837
4013422620	Arizona	AZ	2570330	3262	229	0.134	0.03	9.5673	0.65	437.108	1.52641e+06	992166	0.386007	0.0905686	0.06	0.2	1	Metropolitan	1.29745e+06	0.504779	534243	0.20785	152641	0.0593857
4013422621	Arizona	AZ	2562918	4476	268	0.132	0.026	9.5673	0.65	590.832	2.06322e+06	1.3411e+06	0.523269	0.107725	0.14	0.2	1	Metropolitan	1.75374e+06	0.684275	722128	0.28176	206322	0.0805029
4013422622	Arizona	AZ	2540959	4091	283	0.128	0.024	9.5673	0.65	523.648	1.82861e+06	1.1886e+06	0.467775	0.0934868	0.19	0.2	1	Metropolitan	1.55432e+06	0.611706	640014	0.251879	182861	0.0719655
4013422623	Arizona	AZ	5097443	7425	509	0.151	0.028	9.5673	0.65	1121.17	3.91522e+06	2.54489e+06	0.499248	0.0986996	0.09	0.2	1	Metropolitan	3.32793e+06	0.652863	1.37033e+06	0.268826	391522	0.0768074
4013422624	Arizona	AZ	1466708	2589	277	0.105	0.02	9.5673	0.65	271.845	949300	617045	0.420701	0.0919097	0.23	0.4	1	Metropolitan	806905	0.550147	332255	0.226531	94930	0.0647232
4013422625	Arizona	AZ	2373014	4541	454	0.157	0.0185	9.5673	0.65	712.937	2.48962e+06	1.61825e+06	0.68194	0.105383	0.56	0.6	1	Metropolitan	2.11618e+06	0.891768	871368	0.367199	248962	0.104914
4013422626	Arizona	AZ	1833826	2664	325	0.097	0.015	9.5673	0.65	258.408	902377	586545	0.319848	0.0629999	0.41	0.6	1	Metropolitan	767021	0.418263	315832	0.172226	90237.7	0.0492074
4013422627	Arizona	AZ	2085821	3723	590	0.161	0.0155	9.5673	0.65	599.403	2.09315e+06	1.36055e+06	0.652285	0.12095	0.57	0.6	1	Metropolitan	1.77918e+06	0.852988	732604	0.35123	209315	0.100352
4013422628	Arizona	AZ	1950073	3472	421	0.237	0.0205	9.5673	0.65	822.864	2873494	1867771	0.957796	0.14266	0.62	0.8	1	Metropolitan	2.44247e+06	1.2525	1.00572e+06	0.515736	287349	0.147353
4013422629	Arizona	AZ	1953105	3103	315	0.164	0.0175	9.5673	0.65	508.892	1777084	1155104	0.591419	0.0871048	0.25	0.4	1	Metropolitan	1.51052e+06	0.773395	621979	0.318457	177708	0.0909876
4013422630	Arizona	AZ	2043689	4999	518	0.182	0.019	9.5673	0.65	909.818	3.17714e+06	2.06514e+06	1.0105	0.148635	0.58	0.6	1	Metropolitan	2.70057e+06	1.32142	1.112e+06	0.544114	317714	0.155461
4013422631	Arizona	AZ	3124806	4512	324	0.155	0.022	9.5673	0.65	699.36	2442210	1587437	0.508011	0.0808076	0.3	0.4	1	Metropolitan	2.07588e+06	0.664322	854774	0.273545	244221	0.0781556
4013422632	Arizona	AZ	2589083	3992	280	0.141	0.0145	9.5673	0.65	562.872	1.96559e+06	1.27763e+06	0.493468	0.0614266	0.52	0.6	1	Metropolitan	1.67075e+06	0.645305	687955	0.265714	196559	0.0759182
4013422633	Arizona	AZ	2610108	2966	399	0.141	0.0185	9.5673	0.65	418.206	1460402	949262	0.363687	0.0683419	0.39	0.4	1	Metropolitan	1.24134e+06	0.47559	511141	0.195831	146040	0.0559518
4013422634	Arizona	AZ	2548913	5069	412	0.161	0.021	9.5673	0.65	816.109	2.84991e+06	1.85244e+06	0.726756	0.111692	0.59	0.6	1	Metropolitan	2.42242e+06	0.950374	997467	0.39133	284991	0.111809
4013422635	Arizona	AZ	2403733	1791	276	0.11	0.0225	9.5673	0.65	197.01	687972	447182	0.186036	0.0476438	0.31	0.4	1	Metropolitan	584776	0.243278	240790	0.100173	68797.2	0.028621
4013422636	Arizona	AZ	2702044	2661	281	0.152	0.0225	9.5673	0.65	404.472	1412442	918088	0.339775	0.0617821	0.09	0.2	1	Metropolitan	1.20058e+06	0.444321	494355	0.182956	141244	0.0522731
4013422637	Arizona	AZ	1408369	3487	222	0.144	0.0235	9.5673	0.65	502.128	1.75346e+06	1.13975e+06	0.80927	0.141762	0.22	0.4	1	Metropolitan	1.49044e+06	1.05828	613712	0.435761	175346	0.124503
4013422638	Arizona	AZ	2664640	4390	381	0.153	0.026	9.5673	0.65	671.67	2.34551e+06	1.52458e+06	0.572154	0.109175	0.49	0.6	1	Metropolitan	1.99369e+06	0.748202	820930	0.308083	234551	0.0880237
4013422639	Arizona	AZ	6192601	3603	381	0.077	0.017	9.5673	0.65	277.431	968807	629724	0.10169	0.0248934	0.23	0.4	1	Metropolitan	823486	0.132979	339082	0.0547561	96880.7	0.0156446
4013422640	Arizona	AZ	2604215	4563	437	0.133	0.0205	9.5673	0.65	606.879	2119261	1377519	0.528958	0.0959875	0.3	0.4	1	Metropolitan	1.80137e+06	0.691714	741741	0.284823	211926	0.0813781
4013422641	Arizona	AZ	7721696	7881	651	0.143	0.0265	9.5673	0.65	1126.98	3935497	2558073	0.331284	0.0672146	0.07	0.2	1	Metropolitan	3.34517e+06	0.433217	1.37742e+06	0.178384	393550	0.0509667
4013422642	Arizona	AZ	2574303	5533	438	0.139	0.024	9.5673	0.65	769.087	2685701	1745706	0.678128	0.128806	0.09	0.2	1	Metropolitan	2.28285e+06	0.886782	939995	0.365146	268570	0.104327
4013422643	Arizona	AZ	5154776	6065	416	0.134	0.0285	9.5673	0.65	812.71	2.83804e+06	1.84472e+06	0.357867	0.0799736	0.06	0.2	1	Metropolitan	2.41233e+06	0.46798	993313	0.192698	283804	0.0550564
4013422644	Arizona	AZ	7818282	9764	1132	0.113	0.0165	9.5673	0.65	1103.33	3.85291e+06	2.50439e+06	0.320325	0.0597235	0.18	0.2	1	Metropolitan	3.27497e+06	0.418886	1.34852e+06	0.172483	385291	0.0492807
4013422646	Arizona	AZ	5611939	13026	733	0.141	0.03	9.5673	0.65	1836.67	6413756	4168941	0.74287	0.163492	0.01	0.2	1	Metropolitan	5.45169e+06	0.971445	2.24481e+06	0.400007	641376	0.114288
[truncated: 69,854 more rows]
